# Supplementary material for: Organization model, vertical integration, and farmers’ income growth: Empirical evidence from large-scale farmers in Lin’an, China
Source: PLoS One. 2021 Jun 2;16(6):e0252482. doi: 10.1371/journal.pone.0252482 (PMC8172031; doi:10.1371/journal.pone.0252482)
Supplement: S1 Data — (XLSX) [file pone.0252482.s001.xlsx]

## Sheet: Sheet1
village	village id	farmer name	Household income	Agricultural operation income	orginaze,Categories of participation in agricultural operation organizations	industry, Types of production and operation methods adopted	Gender of household head	Age of household head	Years of schooling of household head	Labor force number	Average age of labor force	Average years of education of labor force	Population burden coefficient	Agricultural technology training	Percentage of non-farm employment	Whether there are civil servants	Main types of agricultural occupations	Access to credit	Operating land area	Transferred land area	Cash crops are planted
			y1	y2	orginaze	industry	x1	x2	x3	x4	x5	x6	x7	x8	x9	x10	x11	x12	x13	x14	x15
祥里村委会	9		15	15	1	3	1	36	9	2	35	9	0	0	0	0	1	0	10	0	1
高乐村委会	4		15	10	1	1	1	60	6	4	45	9	0.25	0	0.5	0	1	0	2	0	0
大溪坞村委会	15		12.7	12.5	1	1	1	61	6	3	50	9	0	0	0.333333	0	1	0	0.1	0	1
浪山村委会	15		16	16	1	3	1	55	6	3	43	9	0	0	0.666667	0	3	1	0.55	0	1
上沃村委会	11		34	30	1	1	1	51	6	3	42	10	0	0	1	0	3	1	1.41	1	0
新溪桥村委会	7		7.3	7.3	1	1	1	62	6	2	60	6	0	0	0	0	1	0	4.29	0	1
伍村村委会	11		83	79	1	1	1	50	9	4	35	12	0	0.25	0.5	0	3	1	0	1.74	1
九龙村委会	2		16	16	1	1	1	56	9	3	46	10	0	0	0.333333	0	1	0	4.85	0	0
横鑫村委会	18		11	10	1	1	1	60	6	3	46	7	0	0	0.333333	0	3	1	1	0	0
银坑村委会	3		23.5	10.5	1	1	1	54	9	4	39	12	0	0	0.5	0	1	0	0.67	0	0
童家村委会	17		104.5	104.5	1	1	1	52	12	2	50	12	0.5	0.5	0	0	3	0	0.4	0	0
仁里村委会	3		17.2	12.2	1	1	1	59	6	3	49	7	0	0	1	0	1	0	1.95	0	0
伍村村委会	11		23.6	17.9	1	1	1	51	9	3	42	11	0	0	0.666667	0	3	0	2.3	0.82	0
孙家村委会	2		12	12	1	1	1	51	9	3	43	11	0	0	0.333333	0	1	0	1.5	0	0
谢家桥村委会	18		34.5	34.5	1	1	1	53	12	2	50	9	1	0.5	0	0	2	1	0.25	0	1
碧淙村委会	14		30	26	1	1	1	43	9	2	41	9	0.5	0.5	0.5	0	1	0	73.5	0	1
大山川村委会	3		13.4	11.4	1	1	1	51	9	4	37	11	0	0	0.75	0	1	0	2.1	0	0
鹤里村委会	15		12.8	9	1	1	1	55	9	3	42	11	0	0	0.666667	0	2	0	1	0	0
双坑村委会	18		27	22	1	1	1	74	6	1	36	9	2	0	1	0	3	0	0.71	0	1
黄川村委会	3		19.69	19.69	1	1	1	41	12	3	33	12	0.666667	0	0	0	1	0	1.04	0	0
阳光村委会	3		11	10.4	1	1	1	63	6	2	61	6	0	0.5	1	0	1	0	2.06	0	0
银坑村委会	3		13.8	10.8	1	1	1	48	6	3	39	7	0	0	0.333333	0	1	0	0.86	0	0
银坑村委会	3		18	16	1	1	1	56	9	4	39	8	0.5	0	0.5	0	1	1	0.5	0	0
青柯村委会	7		68.5	57.5	1	1	1	57	12	6	38	15	0	0.333333	0.666667	0	1	0	10	0	1
伍村村委会	11		26.6	20.9	1	1	1	50	9	3	40	10	0	0	0.666667	0	3	0	0.88	1	0
黄川村委会	3		14	11	1	1	1	84	6	4	43	10	0.5	0	0.5	0	1	0	1.09	0	0
上田村委会	1		52	37	1	3	1	53	6	4	43	8	0.25	0	1	0	2	0	0.62	1.14	0
寨村村委会	15		13.4	12.8	1	1	1	52	6	3	43	9	0	0	0.666667	0	2	0	0.6	0	1
祥里村委会	9		15	15	1	3	1	42	0	3	35	4	0	0	0	0	1	0	10	0	1
林坑村委会	10		65	65	1	3	1	43	9	4	36	11	0.25	0.5	0	0	1	1	8	2.47	1
上田村委会	1		22	19	1	3	1	59	9	4	43	8	0.25	0	0.75	0	3	0	2	0	0
谢家桥村委会	18		12.42	10.42	1	1	1	52	6	4	41	13	0.25	0	0.5	0	1	0	0.2	0	0
朱秀村委会	5		51.5	46.5	1	3	1	52	12	3	40	12	0	0	0.666667	0	1	0	4.55	0	0
百丈村委会	10		16	10	1	1	0	46	9	2	46	11	0.5	0	0.5	0	1	0	3.3	0	0
上太阳村委会	15		22	17	1	1	1	58	9	3	47	9	0	0	1	0	1	0	118.35	0	0
双坑村委会	18		13	13	1	1	1	52	9	3	42	12	0.666667	0	1	0	3	0	0.99	0	0
湍源村委会	17		18.2	11.2	1	1	1	49	9	3	40	10	0.666667	0	0.333333	0	1	0	4.47	0	0
银坑村委会	3		15	12	1	1	1	57	6	4	46	8	0.5	0	0.5	0	1	0	1.45	0	0
银坑村委会	3		24.2	20.2	1	1	1	48	9	3	38	10	0	0	0.333333	1	1	0	0.45	0	0
新溪桥村委会	7		20.5	20.5	1	1	1	55	12	2	55	11	0	0	0	0	1	0	5.3	0	1
童家村委会	17		51	55	1	1	1	60	9	5	43	10	0.4	0	0.6	0	1	1	1.63	0	0
银坑村委会	3		20	20	1	1	1	55	9	2	54	9	0	0	0	0	1	0	1.13	0	0
仁里村委会	3		17.5	11.5	1	1	1	46	9	2	45	9	0.5	0	1	0	1	0	1.32	0	0
牌联村委会	1		30	30	1	1	1	53	6	3	44	9	0	0.333333	0.333333	0	1	0	2.4	0	0
阳光村委会	3		23	13	1	1	1	63	6	4	48	8	0.25	0	0.75	0	1	0	2.42	0	0
岛石村委会	3		29.68	17.68	1	1	1	55	16	2	55	13	0.5	0.5	1	0	1	0	54.74	0	0
银坑村委会	3		21	13	1	1	1	37	9	2	36	9	1	0	1	0	1	0	0.7	0	0
武村村委会	15		25.4	24.4	1	1	1	52	12	3	40	11	0	0.333333	0.666667	0	2	0	1.6	0	0
黄川村委会	3		10	10	1	1	1	65	9	3	56	8	0.333333	0	0	0	1	0	1.01	0	0
九里村委会	16		14.3	10.8	1	1	1	63	0	2	63	0	0	0.5	1	0	1	0	17.3	0	1
七坑村委会	11		20.5	20.5	1	2	1	48	6	3	40	8	0	0	0.333333	0	3	0	1.12	0	0
银坑村委会	3		26.6	20.6	1	1	1	49	9	3	41	10	0	0	0.333333	0	1	0	1.1	0	0
银坑村委会	3		20	20	1	1	1	63	6	4	50	8	0.25	0	0	0	1	0	0.9	0	0
新溪桥村委会	7		13	13	1	1	1	68	6	3	45	8	1	0	0	0	1	0	6	0	1
花戏村委会	1		21.6	18	1	1	1	51	9	4	35	10	0	0	0.25	0	1	0	36	0	1
新溪桥村委会	7		14	14	1	1	1	53	6	2	52	6	0	0	0	0	1	0	6	0	1
银坑村委会	3		25	12.5	1	1	1	52	6	4	38	9	0	0	0.5	0	1	0	0.7	0	0
泥川村委会	6		17	11	1	1	1	63	6	4	47	8	0.25	0	0.5	0	1	0	2.35	0	1
新二村委会	3		26.2	20.2	1	1	1	53	12	2	52	11	0	0	0.5	0	1	0	1.31	0	0
上沃村委会	11		25	24	1	1	1	52	6	3	41	8	0.666667	0	1	0	3	0	0.5	1.12	1
虞溪村委会	2		17	15	1	1	1	49	9	4	35	12	0.25	0	0.25	0	1	0	3.74	0	0
大地村委会	15		18.5	17.5	1	2	1	49	9	4	35	12	0	0	0.75	0	1	0	3	0	1
上许村委会	3		15	12	1	1	1	40	9	3	32	10	0	0	0.333333	0	1	0	1.1	0	0
九里村委会	16		30	25	1	3	1	57	6	5	42	9	0.2	0.2	0.4	0	1	0	13.4	0	1
双坑村委会	18		25	25	1	1	1	52	6	3	46	6	0.666667	0	0	0	3	0	0.93	0	1
大溪坞村委会	15		27.5	23	1	1	1	52	9	3	43	11	0	0.333333	0.666667	0	1	0	0.31	0	1
方元村委会	18		28	19.5	1	2	1	53	6	3	44	10	0	0.333333	1	0	1	0	2.1	0	1
呼日村委会	3		17	14	1	1	1	46	9	3	38	11	0.333333	0	1	0	1	0	0.18	0	0
银坑村委会	3		22.5	12.5	1	1	1	45	9	3	34	11	0.333333	0	0.666667	0	1	0	0.45	0	0
大溪坞村委会	15		16.5	13.5	1	1	1	51	9	2	50	8	0	0	1	0	1	0	0.4	0	1
呼日村委会	3		13	11.5	1	1	1	51	9	4	39	13	0	0	1	0	1	0	0.13	0	0
上许村委会	3		35.5	20.5	1	1	1	56	12	4	43	13	0.75	0	0.5	0	1	1	3.56	0	0
呼日村委会	3		13	11	1	1	0	38	9	2	40	9	1	0	0.5	0	1	0	0.27	0	0
泗洲村委会	18		16.5	13.5	1	2	1	49	9	4	35	12	0	0	0.5	0	2	0	0.1	0	1
石长城村委会	13		25.99	24.09	1	2	1	49	6	3	41	10	0.333333	0	0.333333	0	1	0	2	0	0
仁里村委会	3		46.5	32.5	1	3	1	56	12	4	43	13	0	0	0.5	0	1	0	2.03	0	0
茶亭村委会	3		20	20	1	1	1	54	9	5	39	11	0.2	0	0.6	0	1	0	0.76	0	0
西乐村委会	11		65.5	65.5	1	2	1	51	9	2	51	9	0.5	1	0	0	1	0	1.43	0	0
呼日村委会	3		13.5	12	1	1	1	46	9	3	37	10	0	0	1	0	1	0	0.12	0	0
银坑村委会	3		25	22	1	1	1	54	12	3	43	11	0	0	0.666667	0	1	0	1.2	0	0
大地村委会	15		23	22.5	1	2	1	47	9	2	48	9	0.5	0	0.5	0	1	0	2.86	0	1
雪山村委会	17		97.4	96	1	1	1	38	6	3	46	6	0.333333	0	1	0	3	1	3.28	0	0
银坑村委会	3		22	16	1	1	0	66	6	0	44	10	0.25	0.1	0.6	1	1	0	1.35	0	0
豆川村委会	1		17.5	17.5	1	1	1	37	16	1	37	16	0	1	0	0	2	0	0	0	1
藻溪村委会	16		10.8	10.8	1	1	1	62	6	2	61	6	0	0	0	0	2	0	2.75	0	0
银坑村委会	3		15	14	1	1	1	66	6	2	46	8	0.5	0	1	0	1	1	3.5	0	0
长六村委会	16		15.8	15	1	1	1	50	9	3	39	9	0	0	0.333333	0	3	1	2.53	0	0
南庄村委会	14		24	21	1	1	1	59	9	2	58	9	0	0.5	1	0	2	0	0.3	0	1
伍村村委会	11		30.5	31.5	1	2	1	63	9	5	43	11	0.4	0	0.8	0	1	0	1	0	0
新溪桥村委会	7		15	15	1	1	1	47	9	1	47	9	0	0	0	0	1	0	2	0	1
武村村委会	15		13.5	11.5	1	1	0	48	6	4	36	11	0	0.25	0.5	0	2	0	0.2	0	1
龙马村委会	7		18	13	1	1	1	52	9	4	37	11	0	0	0.5	0	1	0	10.04	0	1
金岫村委会	14		3	1	1	1	1	62	6	3	53	7	0.333333	0	0.333333	0	1	0	69.26	0	1
新溪桥村委会	7		13.5	13.5	1	1	1	45	6	2	43	6	0	0	0	0	1	0	6.95	0	1
西乐村委会	11		32.3	29.5	1	2	0	46	9	3	40	10	0	0.666667	1	0	1	0	1.5	0	0
银坑村委会	3		10	10	1	1	1	53	6	3	39	8	0	0	0	0	1	0	1.4	0	0
银坑村委会	3		12.5	12	1	1	0	40	9	3	34	10	0.333333	0	0.666667	0	1	0	0.5	0	0
大溪坞村委会	15		30.5	23.5	1	1	1	42	9	3	34	10	0.666667	0	0.666667	0	1	0	0.66	0	0
仁里村委会	3		12.3	8.3	1	1	0	65	6	1	65	6	1	0	2	0	1	0	1.02	0	0
黄川村委会	3		19	13	1	1	1	56	9	4	40	9	0.75	0	0.75	0	1	0	2.2	0	0
钱王铺村委会	7		16	16	1	3	1	56	6	2	56	9	0	0	0	0	3	0	3	0	0
乐平村委会	11		71	66	1	1	1	52	9	3	45	14	0	0.333333	0.666667	1	3	1	1.38	0	1
银坑村委会	3		10.5	10	1	1	1	58	9	2	58	8	0	0	0.5	0	1	0	0.85	0	0
湍源村委会	17		20	16	1	1	1	66	6	4	39	10	0.25	0	0.5	0	1	0	1.7	0	0
双坑村委会	18		94	94	1	1	1	48	9	2	33	13	0	0.5	0	0	3	0	0.56	0	1
银坑村委会	3		7	7	1	1	1	65	9	2	65	8	0	0	0	0	1	0	0.45	0	0
银坑村委会	3		21.8	19.8	1	1	1	60	6	3	50	9	0	0	0.666667	0	1	0	2.26	0	0
上沃村委会	11		40.8	36.8	1	1	1	63	9	6	43	11	0.333333	0	1	0	3	1	1.79	0	0
银坑村委会	3		19	15	1	1	1	70	6	2	39	9	1	0	1	0	1	0	1.5	0	0
大溪坞村委会	15		14.5	14	1	1	1	64	6	4	50	9	0.5	0	0.25	0	1	0	0.83	0	1
浪山村委会	15		18.5	18.5	1	3	1	67	6	2	49	8	1	0	0.5	0	2	1	0.44	0	1
逸逸村委会	18		102	87	1	1	1	53	9	4	41	13	0.25	0.25	0.5	1	3	0	0.5	0	1
银坑村委会	3		17	12	1	1	1	43	9	3	35	10	0	0	0.666667	0	1	0	0.85	0	0
新溪桥村委会	7		15	15	1	1	1	47	6	3	39	7	0.333333	0	0.333333	0	1	0	7.1	0	1
新二村委会	3		18	16	1	1	1	36	9	3	43	8	0	0	0.666667	0	1	0	1.2	0	0
上田村委会	1		32.3	32.3	1	2	1	65	6	2	63	6	0	0.5	0	0	3	0	0.6	0.6	1
武村村委会	15		18.4	17.4	1	1	1	64	9	4	47	12	0	0.25	0.5	1	2	0	1.6	0	0
武村村委会	15		28	24	1	1	1	47	12	3	35	11	0.666667	0.333333	0.333333	0	2	1	2	0	0
西乐村委会	11		47.1	40.6	1	2	1	56	12	3	43	11	0	0.666667	1	0	1	0	0.8	0	0
银坑村委会	3		21	13	1	1	1	43	9	3	33	10	0.333333	0	0.666667	0	1	0	0.7	0	0
银坑村委会	3		21	10	1	1	1	58	9	4	43	10	0.25	0	0.5	0	1	0	0.85	0	0
古竺村委会	16		45	36	1	1	1	49	6	3	37	9	0.333333	0	1	1	3	0	0.52	0	1
新溪桥村委会	7		19	19	1	1	1	63	6	3	43	9	0.666667	0	0.666667	0	1	0	11.86	0	1
武村村委会	15		24.8	14.8	1	1	1	61	9	3	52	10	0.333333	0	1	0	2	1	1.5	0	0
大山川村委会	3		15.8	11.8	1	1	1	41	9	4	40	10	0.25	0	0.5	0	1	0	3.1	0	0
碧淙村委会	14		15	11	1	1	1	58	9	4	45	11	0.25	0	0.5	0	1	0	11.8	0	1
三口村委会	1		15	15	1	1	1	46	9	3	38	9	0.333333	0	0.333333	1	3	0	1.2	0	0
银坑村委会	3		32	27	1	1	1	42	9	3	32	10	0	0	0.666667	0	1	1	0.7	0	0
银坑村委会	3		23.2	20.2	1	1	1	64	6	5	46	8	0.2	0	0.4	0	1	0	1.7	0	0
古竺村委会	16		17.2	16	1	1	0	42	6	2	45	6	1	0	1	0	3	0	1.04	0	1
银坑村委会	3		12.3	10.3	1	1	1	40	9	3	31	10	0	0	0.333333	0	1	0	0.5	0	0
大山川村委会	3		23.4	19.4	1	1	1	37	12	4	48	8	0.5	0	0.75	0	1	0	1.8	0	0
银坑村委会	3		31	16	1	1	1	46	9	4	32	11	0	0	0.75	0	1	0	1.5	0	0
银坑村委会	3		36.5	21.5	1	1	1	54	12	3	45	12	0	0	1	0	1	0	0.7	0	0
浪山村委会	15		51	49	1	2	1	51	12	3	36	12	0.333333	0	0.666667	0	1	1	8.14	0	0
新二村委会	3		27.5	17.5	1	1	1	50	6	3	41	9	0	0	0.333333	0	1	0	0.56	0	0
花戏村委会	1		98	90	1	3	1	61	6	5	47	10	0.2	0	1	0	3	0	0.38	1.1	1
下许村委会	3		19	16	1	1	1	54	9	4	43	13	0.75	0.25	1	0	1	1	1.45	0	0
银坑村委会	3		16	11	1	1	0	59	6	2	43	9	0	0	0.5	0	1	0	0.98	0	0
大溪坞村委会	15		22	16	1	1	1	46	9	3	40	11	0.666667	0	1	0	1	0	0.17	0	1
黄川村委会	3		12	12	1	1	0	60	6	3	52	7	0.333333	0	0.666667	0	1	0	1.07	0	0
双坑村委会	18		21	15	1	1	0	42	9	4	55	8	0.25	0	0.5	0	3	0	1	0	1
茶亭村委会	3		15	13	1	1	1	57	9	4	44	9	0	0	0.25	0	1	0	1.59	0	0
武村村委会	15		26.7	23.7	1	2	1	33	9	3	41	7	0.333333	0.333333	0.333333	0	2	0	0.5	0	1
新二村委会	3		20	20	1	1	1	55	12	4	40	13	0	0	0.5	0	1	0	0.64	0	0
银坑村委会	3		12.5	10.5	1	1	1	41	9	3	33	10	0	0	0.333333	0	1	0	1.03	0	0
寨村村委会	15		18.1	16.1	1	1	1	57	9	4	43	13	0.25	0.75	1	0	2	0	1.2	0	1
桥川村委会	3		13.5	13	1	1	1	51	9	4	37	10	0	0	0.75	0	1	0	4.65	0	0
仁里村委会	3		21.5	21.5	1	1	1	48	16	3	39	14	0	0	1	0	1	1	2.74	0	0
碧淙村委会	14		12.7	11.2	1	1	1	46	9	3	36	10	0	0.333333	0.666667	0	2	0	15.3	0	0
伍村村委会	11		58	52	1	1	1	56	9	4	42	13	0	0.25	0.75	0	3	1	1.37	0	0
银坑村委会	3		11	11	1	1	1	58	6	2	58	6	0	0	0	0	1	0	0.85	0	0
茶亭村委会	3		10.5	10	1	1	1	58	6	3	49	7	0.333333	0	0.333333	0	1	1	0.93	0	0
银坑村委会	3		22.5	16	1	1	1	48	9	3	40	11	0	0	0.666667	0	1	0	0.47	0	0
锦源村委会	8		19	9	1	1	1	59	9	2	58	11	0	0	1	0	1	0	0.11	0	0
方元村委会	18		18	18	1	3	1	63	6	4	45	8	0.5	0	0.5	0	1	0	32.5	0	0
九里村委会	16		104.5	104.5	1	1	1	36	16	1	36	16	1	0	0	0	3	0	5	0	0
三联村委会	17		27	19	1	1	0	75	6	3	39	11	0.333333	0	0.333333	0	1	0	2.3	0	0
马山村委会	11		12	11	1	1	1	54	9	2	53	9	0	0	1	0	3	0	1.67	0	0
新二村委会	3		28.38	25.38	1	1	1	72	6	1	34	9	3	0	1	0	1	0	0.75	0	0
碧淙村委会	14		18.7	18.7	1	1	1	51	12	4	35	12	0	0	0.75	0	1	0	12	0	1
银坑村委会	3		23	16	1	1	1	44	9	4	41	9	0.25	0	0.5	0	1	0	0.91	0	0
豆川村委会	1		14.3	14.3	1	1	1	59	12	2	60	14	1	0.5	0.5	0	3	0	2.1	0	0
银坑村委会	3		12	10	1	1	1	46	9	3	33	10	0	0	0.333333	0	1	0	0.7	0	0
杲村村委会	16		15	13	1	1	1	55	6	3	44	8	0	0	0.666667	0	1	0	29.4	2.16	0
上东村委会	7		4	4	1	1	1	64	6	3	44	9	0.333333	0.333333	1	0	2	0	1.7	0	0
交口村委会	16		21.5	11.5	1	1	1	52	9	2	53	9	0	0	1	0	2	1	0.3	0	1
方元村委会	18		29.5	24	1	3	1	48	6	3	41	10	0	0	1	1	1	0	20	0	1
银坑村委会	3		36.5	21.5	1	1	1	60	6	4	46	9	0.5	0	0.5	0	1	0	1.4	0	0
银坑村委会	3		24.5	16.5	1	1	1	67	6	3	44	9	0.666667	0	0.666667	0	1	0	1.09	0	0
大山川村委会	3		15	11	1	1	1	44	9	3	34	10	0.666667	0	0.666667	0	1	0	2.9	0	0
桂芳桥村委会	16		62	52	1	1	1	56	9	2	56	9	0	0	0.5	0	3	1	1	0	0
黄川村委会	3		16	11	1	1	0	54	9	4	45	11	0.5	0	0.75	0	1	0	0.88	0	0
阳光村委会	3		28	13	1	1	0	63	6	2	51	9	0	0	0.5	0	1	0	2.21	0	0
大地村委会	15		20.3	20.3	1	2	1	63	6	2	63	6	0	0	1	0	1	0	2.21	0	1
大山川村委会	3		14.1	11.1	1	1	1	48	9	4	33	11	0	0	0.75	0	1	0	1.5	0	0
银坑村委会	3		19.5	17	1	1	1	52	9	4	39	11	0.5	0	0.75	0	1	0	0.7	0	0
钱王铺村委会	7		12	12	1	1	1	53	9	3	43	11	0	0.333333	0	0	1	1	30	0	1
银坑村委会	3		13.1	13.1	1	1	1	35	9	2	33	9	0.5	0	0	0	1	0	0.2	0	1
孙家村委会	2		8.42	7.42	1	1	1	62	6	2	60	6	0	0	0.5	0	1	0	2	0	0
银坑村委会	3		10	10	1	1	1	53	9	3	40	11	0	0	0	0	1	0	1.65	0	0
呼日村委会	3		17.3	16.3	1	1	1	62	12	2	60	9	0	0	0.5	0	1	0	0.1	0	0
新二村委会	3		15.3	13.3	1	1	1	43	6	2	40	6	0.5	0	1	0	1	1	0.02	0	1
孙家村委会	2		10.9	8.9	1	1	1	61	9	2	61	9	0	0	0.5	0	1	0	1.2	0	0
扶西村委会	18		20	16	1	1	1	60	6	3	46	8	0	0	0.333333	0	1	1	92.91	0	0
银坑村委会	3		22	12	1	1	0	59	6	3	41	9	0	0	0.666667	0	1	0	0.6	0	0
虞溪村委会	2		21.7	11.2	1	1	1	59	6	4	46	12	0.25	0	1	0	1	0	0.8	0	0
仁里村委会	3		22	20	1	1	1	54	9	5	37	12	0.4	0	1	0	1	0	2.25	0	0
银坑村委会	3		14.2	12.2	1	1	1	54	9	3	36	9	0.333333	0	0.666667	0	1	0	1.25	0	0
湍源村委会	17		57.5	42.5	1	1	1	55	12	3	45	9	1	0	0.333333	0	2	1	2.79	0	0
虞溪村委会	2		14.5	13.5	1	1	1	54	9	4	41	10	0	0	1	0	1	0	1.73	0	0
伍村村委会	11		38	32	1	1	1	65	9	4	49	11	0.5	0	0.5	0	3	1	0.84	0.8	0
桃源村委会	1		32	32	1	3	1	52	9	3	43	11	0	0	0.333333	0	2	1	0	0.84	1
湍源村委会	17		21	16	1	1	1	57	9	2	57	9	0.5	0	0.5	0	1	0	4.33	0	0
武村村委会	15		13.2	12.2	1	1	1	51	9	3	42	10	0	0.333333	0.333333	0	2	0	1.8	0	0
银坑村委会	3		21.5	19.5	1	1	0	21	16	3	38	12	0	0.333333	0.666667	0	1	0	0.85	0	0
鹤里村委会	15		17	13	1	1	1	45	9	3	35	11	0.333333	0	0.333333	0	2	0	2	0	0
银坑村委会	3		15	15	1	1	1	60	6	2	59	6	0	0	0	0	1	0	0.5	0	0
银坑村委会	3		13	11	1	1	1	56	9	3	42	11	0	0	0.333333	0	1	0	0.7	0	0
伍村村委会	11		21	15	1	1	1	54	9	2	54	9	0	0.5	0.5	0	3	0	0.3	0	0
严家村委会	16		20	20	1	3	1	59	6	3	46	10	0	0	0.333333	0	1	0	23.5	0	0
银坑村委会	3		11.5	10	1	1	1	52	9	2	50	9	0.5	0	0.5	0	1	0	1	0	0
锦源村委会	8		16	8	1	3	0	54	6	3	47	10	0	0	1	0	1	0	0.23	0	0
大溪坞村委会	15		32.4	24.4	1	1	0	54	12	4	44	11	0.25	0	0.5	0	1	1	2.43	0	0
寨村村委会	15		18	16	1	1	1	59	9	4	44	11	0.25	0.75	1	0	2	0	0.6	0	1
银坑村委会	3		18.5	14	1	1	0	51	6	3	43	8	0	0	0.333333	0	1	0	1.17	0	0
扶西村委会	18		26	23	1	1	1	66	6	3	46	10	1	0	0.666667	0	3	1	0.3	0	1
花戏村委会	1		23	23	1	1	1	66	6	4	40	9	0.25	0.25	0	0	1	0	135.23	0	0
肇村村委会	16		29	21	1	1	1	72	6	3	38	11	0.666667	0	0.666667	0	1	0	0.2	4.85	1
银坑村委会	3		31.5	18.5	1	1	1	24	16	2	24	16	0	0	1	0	1	0	1.1	0	0
银坑村委会	3		21	16	1	1	1	60	6	4	47	8	0.25	0	0.5	0	1	0	1.85	0	0
银坑村委会	3		19.5	16.5	1	1	0	44	9	3	37	11	0	0	0.333333	0	1	0	1.1	0	0
仁里村委会	3		16.5	12.5	1	1	1	49	9	3	41	9	0	0	0.666667	0	1	1	1.01	0	0
银坑村委会	3		16.5	11.5	1	1	1	46	9	3	36	10	0	0	0.666667	0	1	0	0.7	0	0
严家村委会	16		20	24	1	3	1	62	0	5	42	6	0	0	0.4	1	1	0	23	0	0
七坑村委会	11		22	19	1	1	1	49	9	4	35	10	0	0	0.75	0	3	0	1	0	0
东天目村委会	14		30.5	30.5	1	1	1	54	12	4	40	14	0	0	0.5	1	1	0	0.3	0	1
泗洲村委会	18		21.5	13.5	1	3	1	59	12	2	57	12	0	0	1	0	2	0	0.2	0	1
仁里村委会	3		27.3	23.3	1	2	1	61	9	2	61	8	0	0	1	0	1	0	1.01	0	0
大山川村委会	3		11	11	1	1	1	46	9	3	38	11	0.333333	0	1	0	1	0	2.9	0	0
大溪坞村委会	15		20.98	18.98	1	1	1	49	12	3	41	12	0	0	1	0	1	0	1	0	1
桥川村委会	3		16	14	1	1	1	68	6	3	46	8	0.666667	0	0.666667	0	1	0	1.85	0	0
下许村委会	3		22.5	20.5	1	1	1	49	12	4	36	12	0	0	0.5	0	1	0	1.43	0	0
杨桥村委会	14		16.5	16.5	1	1	1	49	9	3	35	9	0.666667	0	0.666667	0	3	1	49.5	0	1
银坑村委会	3		31	16	1	1	1	50	9	3	42	11	0	0	1	0	1	0	1.06	0	0
银坑村委会	3		12	11	1	1	0	58	6	2	59	6	0	0	0.5	0	1	0	0.6	0	0
塘溪源村委会	17		28.5	18.5	1	1	1	58	12	3	37	12	0	0.333333	0.666667	0	1	0	0.99	0	0
茶亭村委会	3		13.5	12.5	1	1	1	59	9	2	59	9	0	0	0.5	0	1	0	0.87	0	0
金岫村委会	14		14	18	1	1	1	64	6	5	46	8	0.2	0	0.6	0	1	0	20.8	0	0
浪山村委会	15		22.5	22.5	1	2	1	53	9	4	39	10	0	0	0.5	0	2	1	0.03	0	1
银坑村委会	3		23.5	23.5	1	1	1	45	12	2	41	9	0.5	0	0	0	1	0	0.45	0	0
银坑村委会	3		15	10	1	1	1	55	9	3	44	11	0	0	0.333333	0	1	0	0.86	0	0
交口村委会	16		28.5	13.5	1	1	1	64	6	4	49	8	0.25	0	0.75	0	2	0	0.9	0	0
外伍村委会	11		60	52	1	1	0	40	9	3	35	10	0	0.333333	0.666667	0	3	0	2.19	0	1
碧淙村委会	14		19.2	19	1	1	1	56	9	2	55	9	0	0.5	1	0	1	0	44.7	0	0
银坑村委会	3		25.5	13.5	1	1	1	56	9	3	39	11	0	0	0.666667	0	1	0	1.1	0	0
牌联村委会	1		38	35	1	1	1	47	9	3	39	10	0	0.333333	0.333333	0	3	0	1	1.27	0
天目村委会	16		54.14	51.14	1	1	1	54	9	4	40	11	0	0	0.75	0	2	0	0.25	0	1
茶亭村委会	3		15	12	1	1	1	57	9	2	58	8	0	0	1	0	1	0	3.68	0	0
祥里村委会	9		18	18	1	3	1	58	6	2	57	6	0	0	0	0	1	0	10	0	1
新溪桥村委会	7		12	12	1	1	1	28	9	2	26	9	0.5	0	0	0	1	0	5.1	0	1
石长城村委会	13		22.58	22.58	1	2	1	49	9	3	38	11	0	0	0	0	1	0	2	0	0
三口村委会	1		13.5	13.5	1	1	1	49	9	4	45	9	0.25	0	0.5	0	1	0	2.8	0	0
银坑村委会	3		17	16	1	1	1	37	9	2	36	9	0.5	0	1	0	1	0	1.4	0	0
银坑村委会	3		25.5	19.5	1	1	1	52	12	4	34	11	0	0	0.5	0	1	0	1.5	0	0
银坑村委会	3		22	10	1	1	1	61	9	4	45	10	0	0	0.5	0	1	0	2	0	0
龙井桥村委会	10		20	20	1	3	1	44	9	3	37	11	0	0.333333	0	0	1	1	30	0	0
朱白村委会	2		10.5	10.5	1	1	1	60	9	4	46	11	0.25	0	0.5	0	1	0	2.07	0	0
逸逸村委会	18		36.9	26.9	1	1	1	58	6	3	47	9	0	0.333333	0.333333	0	3	0	0.1	0.8	1
仁里村委会	3		34.5	26.5	1	2	1	34	9	2	32	9	0.5	0	1	0	1	1	1.45	0	0
银坑村委会	3		16.1	11.1	1	1	0	41	9	2	42	11	0.5	0	1	0	1	0	0.14	0	1
茶亭村委会	3		15	11	1	1	1	57	6	4	44	8	0.25	0	0.5	0	1	0	1.09	0	0
银坑村委会	3		25	20	1	1	1	48	12	3	39	11	0	0	0.333333	0	1	0	0.58	0	0
天目村委会	16		46	45	1	1	1	58	9	4	42	13	0.25	0	1	0	2	1	0.4	0	1
呼日村委会	3		16	13	1	1	1	60	9	3	50	10	0.333333	0	1	0	1	0	0.18	0	0
茶亭村委会	3		18.47	16.47	1	1	1	51	9	4	37	13	0	0	0.75	0	1	0	2.16	0	0
黄川村委会	3		15.1	13.6	1	1	1	48	9	3	38	11	0.666667	0	0.666667	0	1	0	0.63	0	0
长六村委会	16		16	16	1	1	1	47	9	3	38	11	0	0	0.333333	0	3	1	4.74	0	0
银坑村委会	3		13	10	1	1	1	29	9	4	41	8	0.25	0	0.5	0	1	0	0.9	0	0
银坑村委会	3		16	12	1	1	0	39	9	2	42	11	1	0	0.5	0	1	0	0.7	0	0
双坑村委会	18		71	63	1	1	1	53	9	3	43	12	0	0.333333	0.666667	0	3	0	0.7	0	1
三联村委会	17		20	20	1	1	1	46	9	3	38	11	0	0	0	0	1	0	0.1	0	0
畈龙村委会	14		51.4	49	1	2	1	51	12	3	41	11	0	0	1	0	1	1	2.14	0	1
银坑村委会	3		34	28	1	1	1	42	9	3	34	10	0.333333	0	0.666667	0	1	0	0.7	0	0
银坑村委会	3		40	25	1	1	1	64	6	4	50	8	0.25	0	0.5	0	1	0	1.1	0	0
马山村委会	11		15	14	1	1	1	47	9	3	39	11	1	0	0.333333	0	3	0	2.41	0	0
虞溪村委会	2		33	30	1	1	1	49	9	4	34	11	0	0.5	0.5	0	1	0	1.5	0	0
阳光村委会	3		19.18	13.18	1	1	1	65	6	3	47	8	0.333333	0	0.666667	0	1	0	2.48	0	0
桃源村委会	1		78	78	1	2	1	52	12	2	52	12	0	0.5	0	0	3	0	0	1.7	1
上沃村委会	11		49	48	1	1	1	52	9	3	40	10	0	0	0.666667	0	3	1	0.3	0	1
呼日村委会	3		12.8	11.8	1	1	1	62	6	2	60	6	0	0	1	0	1	0	0.03	0	1
新溪桥村委会	7		22	22	1	2	1	62	6	3	44	8	0	0	0	0	1	0	3.83	0	1
银坑村委会	3		19	11	1	1	1	43	9	2	43	9	0.5	0	1	0	1	0	0.35	0	1
新溪桥村委会	7		17	17	1	1	1	23	9	2	23	9	0.5	0	0	0	1	0	8	0	1
银坑村委会	3		10	10	1	1	1	65	6	3	56	7	0	0	0.333333	0	1	0	2.6	0	0
银坑村委会	3		6.8	6.8	1	1	1	66	6	1	64	6	1	0	0	0	1	0	0.8	0	0
仁里村委会	3		26	18	1	1	1	45	9	3	37	11	0	0.333333	1	0	1	1	2.54	0	0
武村村委会	15		28.3	26.8	1	1	1	53	12	4	41	13	0.5	0.25	0.25	0	2	0	1.4	0	0
银坑村委会	3		50.5	35.5	1	1	1	56	12	4	42	13	0.25	0	0.75	0	1	0	0.6	0	0
银坑村委会	3		26.5	18.5	1	1	1	41	12	2	38	12	0.5	0	1	0	1	0	0.22	0	1
乐平村委会	11		66.2	65	1	1	1	53	9	3	44	11	0	0.666667	0.333333	0	3	0	0.3	0	1
孙家村委会	2		17.2	16.2	1	3	1	60	9	4	46	11	0.25	0	1	0	1	0	0.6	0	1
谢家桥村委会	18		24.5	24.5	1	3	1	41	9	2	53	9	1	0	0	0	2	0	1.19	0	1
城后村委会	11		46	31	1	3	1	54	9	4	40	11	0	0	1	0	1	0	1	0	0
银坑村委会	3		19	14	1	1	1	54	9	3	43	10	0	0	0.333333	0	1	0	1.17	0	0
虞溪村委会	2		15.6	14.1	1	1	1	63	6	4	47	9	0.25	0	0.5	0	1	0	3	0	0
南山村委会	18		17.5	17.5	1	1	1	44	9	2	37	8	1.5	0.5	0	0	3	1	0.3	0	1
银坑村委会	3		22	12	1	1	1	63	6	4	45	10	0	0	0.5	0	1	0	1.6	0	0
伍村村委会	11		22.4	18.2	1	1	0	43	9	3	35	10	0	0.666667	0.666667	0	3	1	1.2	1.65	0
桥川村委会	3		12.4	12	1	1	1	60	9	4	43	10	0.5	0	0.5	0	1	0	3.23	0	0
银坑村委会	3		10.2	10.2	1	1	1	46	9	3	36	9	0.333333	0	0.333333	0	1	0	0.45	0	0
银坑村委会	3		10	10	1	1	1	62	6	2	58	9	0	0	0	0	1	0	1.77	0	0
新溪桥村委会	7		47.5	47.5	1	1	1	55	12	1	55	12	0	0	0	0	2	0	0	0	1
银坑村委会	3		13	11	1	1	1	50	6	3	39	8	0.333333	0	0.666667	0	1	0	0.5	0	0
阔滩村委会	11		11	11	1	1	1	69	6	0	44	10	0.25	0.1	0.6	0	1	0	2.27	0	0
银坑村委会	3		11	10	1	1	1	45	9	3	34	9	0	0	0.333333	0	1	0	0.6	0	0
银坑村委会	3		12.5	11	1	1	1	67	6	2	53	8	1	0	1	0	1	0	0.9	0	0
双坑村委会	18		56	55	1	1	1	49	9	5	37	11	0.4	0	0.6	0	3	0	2.87	0	0
银坑村委会	3		15	10	1	1	1	50	6	4	35	9	0	0	0.5	0	1	0	0.35	0	0
谢家桥村委会	18		18.8	11.8	1	1	1	48	9	3	40	11	0.333333	0	1	0	2	1	0.5	0	1
银坑村委会	3		10	10	1	1	1	44	9	2	43	9	0.5	0	0	0	1	0	1.19	0	0
伍村村委会	11		68	68	1	1	1	47	9	4	33	9	0	0.25	0.25	0	3	1	1	0	0
新溪桥村委会	7		30.5	30.5	1	1	1	52	9	2	50	9	0.5	0	0.5	0	4	0	2	0	1
谢家桥村委会	18		13	13	1	1	1	46	9	3	48	6	1	0	0	0	2	0	0.85	0	0
阳光村委会	3		16.2	16	1	1	1	60	6	4	46	8	0	0	0.5	1	1	0	2.41	0	0
东坑村委会	14		49	46	1	3	1	48	9	3	38	10	0	0.333333	1	0	1	0	0.1	0	1
黄川村委会	3		10	10	1	1	1	56	9	2	55	9	0.5	0	0	0	1	0	0.86	0	0
鹤里村委会	15		19	14	1	1	0	52	6	3	43	10	0.333333	0	0	0	2	0	2	0	0
银坑村委会	3		23	16	1	1	1	39	9	3	31	10	0	0	0.666667	0	1	1	0.65	0	0
黄川村委会	3		13	11	1	1	1	62	6	3	52	7	0.333333	0	0.333333	0	1	0	0.78	0	0
仁里村委会	3		17	13	1	1	1	60	9	4	47	8	0.25	0	1	0	1	0	1.68	0	0
银坑村委会	3		14	11	1	1	1	51	9	3	40	9	0	0	0.666667	0	1	0	0.75	0	0
呼日村委会	3		19	12	1	1	1	47	9	2	45	11	1	0	0.5	0	1	0	0.08	0	0
呼日村委会	3		11.8	11.8	1	1	1	67	6	0	44	10	0.25	0.1	0.6	0	1	0	0.04	0	1
大溪坞村委会	15		12.5	12.5	1	1	1	54	9	2	55	9	0	0	0	0	1	0	1.3	0	0
双坑村委会	18		29	25	1	1	1	56	9	3	45	11	0.333333	0	0.666667	0	3	0	1.39	0	1
谢家桥村委会	18		20.5	12.5	1	1	0	73	9	3	37	10	0.666667	0	1	0	1	0	0.41	0	1
鹤里村委会	15		19	14	1	1	1	57	6	2	43	11	0	0	0.5	0	2	0	1.8	0	1
乐平村委会	11		97	94	1	1	1	53	9	4	35	11	0.5	0	0.25	0	3	1	1.93	0	0
银坑村委会	3		10	10	1	1	0	43	6	3	38	9	0	0	0.333333	0	1	0	0.7	0	0
银坑村委会	3		23	20	1	1	1	54	12	3	43	11	0	0	0.333333	0	1	0	1.36	0	0
九里村委会	16		26	27	1	3	1	64	9	5	50	8	0.2	0	0.2	0	1	0	1.52	0	1
黄川村委会	3		14	12	1	1	1	47	9	3	36	10	0.333333	0	0.666667	0	1	0	1.65	0	0
新溪桥村委会	7		10	10	1	1	1	32	9	2	30	9	0.5	0	0	0	1	0	4.2	0	1
银坑村委会	3		11.3	11.3	1	1	1	61	6	3	47	7	0	0	0.333333	0	1	0	0.75	0	0
银坑村委会	3		15	12	1	1	1	42	9	3	34	11	0.333333	0	0.666667	0	1	0	1.05	0	0
鹤里村委会	15		29.5	27.5	1	1	1	42	12	2	43	11	1	0	0.5	0	2	1	1	0	0
武村村委会	15		18	18	1	3	1	61	6	4	44	11	0.25	0.25	1	0	2	0	0.2	0	0
伍村村委会	11		34.3	34	1	1	1	55	9	3	46	10	0	0	0.333333	0	3	1	0.26	0	0
仁里村委会	3		21	17	1	1	1	51	9	3	41	11	0	0	1	0	1	0	1.58	0	0
武村村委会	15		12.5	12.5	1	1	0	52	0	3	37	8	0.333333	0	0.666667	0	2	0	0.8	0	0
湍源村委会	17		24.8	23.8	1	1	1	53	9	3	45	11	0.333333	0	1	0	1	0	4.9	0	0
仁里村委会	3		17.5	12.5	1	1	1	56	9	4	46	9	0.25	0	1	0	1	0	1.56	0	0
金燕村委会	5		13	12.5	1	1	1	67	6	3	33	9	1	0	0.333333	0	2	0	3.53	0	0
泥川村委会	6		21.3	11.3	1	1	1	63	6	3	46	8	0.666667	0	0.666667	0	2	0	2.61	0	0
银坑村委会	3		14	12	1	1	1	56	9	2	54	9	0	0	0.5	0	1	0	1.15	0	0
湍口村委会	17		28	18	1	1	1	55	12	4	41	11	0.5	0	0.5	0	2	0	0.7	0	1
鹤里村委会	15		15	15	1	1	0	57	0	4	40	7	0.25	0	0	0	2	0	2.2	0	0
南山村委会	18		10	10	1	1	1	66	6	3	42	10	1	0.333333	0	0	2	0	0.4	0	1
双庙村委会	15		98	83	1	1	1	52	6	3	41	8	0.666667	0	1	0	2	0	2.95	0	0
湍口村委会	17		15.5	12.5	1	1	1	51	9	3	43	9	0.666667	0	0.333333	0	2	0	0.45	0	1
扶西村委会	18		45.5	30.5	1	1	1	44	12	3	34	12	0.333333	0	1	1	2	0	0.1	0	1
龙井村委会	10		27.5	27.5	1	3	1	45	12	4	43	7	0.25	0	0	0	1	1	50	0	0
山川村委会	3		19	16	1	1	1	49	9	3	39	10	0	0	1	0	1	0	1.7	0	0
下许村委会	3		13	11	1	1	1	48	9	4	33	12	0	0	0.75	0	1	1	1.4	0	0
桥川村委会	3		21	13	1	1	1	64	6	4	48	9	0.75	0	1	0	1	0	3.64	0	0
九龙村委会	2		27.23	24.23	1	1	1	46	12	3	38	12	0	0	0.333333	1	1	0	2.78	0	0
银坑村委会	3		20.8	12.8	1	1	0	62	6	1	62	6	1	0	1	1	1	0	0.1	0	1
湍口村委会	17		20	10	1	1	1	45	9	3	36	12	0	0	0.333333	0	2	0	0.28	0	1
长溪村委会	4		40	38	1	1	0	59	6	3	42	8	0	0	1	0	2	0	1.6	0	0
门口村委会	16		45.5	49.5	1	1	1	48	12	5	33	14	0.2	0	0.6	1	2	0	1.25	0	1
祥里村委会	9		15	15	1	3	1	49	6	2	49	6	0	0	0	0	1	0	10	0	1
银坑村委会	3		15	10	1	1	1	65	6	4	47	8	0.5	0	0.5	0	1	0	0.92	0	0
上沃村委会	11		98.5	91.5	1	1	1	53	12	4	39	12	0.25	0	0.5	0	3	0	0.33	0	1
板桥村委会	1		25	25	1	1	1	49	9	2	46	9	0	1	0	0	3	0	2.14	0	0
银坑村委会	3		17	15	1	1	1	37	9	2	36	9	1	0	0.5	0	1	0	0.7	0	0
板桥村委会	1		57.25	57.25	1	1	1	57	12	2	55	12	0	0	0	0	3	1	1.28	0	1
银坑村委会	3		23.5	13.5	1	1	1	38	9	2	36	9	2	0	1	0	1	0	0.48	0	0
潜东村委会	18		23	23	1	1	1	55	9	4	36	11	0	0	0.25	0	2	1	0.5	1	1
浪山村委会	15		42.5	41.5	1	2	1	55	9	3	46	9	0.333333	0	1	0	3	1	0.3	0.78	1
三口村委会	1		12	12	1	1	1	62	6	4	46	8	0.25	0	0.5	0	3	0	1.6	0	0
下许村委会	3		13	11	1	1	1	64	9	4	48	10	0.5	0	0.5	0	1	0	1.45	0	0
银坑村委会	3		12.4	12.4	1	1	1	45	9	2	31	11	0	0	0	0	1	0	0.5	0	0
银坑村委会	3		17.2	13.2	1	1	1	57	9	3	42	9	0	0	0.333333	0	1	0	0.5	0	0
对石村委会	16		17	15	1	1	1	59	9	3	49	11	0	0	0.333333	0	2	1	18.8	0	0
浪广村委会	13		35	25	1	3	1	54	6	4	41	8	0.25	0.5	1	0	1	0	13.07	0	1
堰口村委会	18		35.5	33.5	1	1	1	50	12	3	39	13	0	0.666667	0.666667	0	3	0	0.2	0	1
寨村村委会	15		12.7	12.5	1	1	1	50	6	4	36	9	0	0	0.75	0	2	0	0.8	0	0
银坑村委会	3		11.3	11.3	1	1	1	59	6	2	57	6	0	0	0	0	1	0	0.35	0	0
鹤里村委会	15		15	13	1	1	1	68	6	2	33	14	1	0	0.5	0	2	0	0.3	0	1
射干村委会	14		52	51	1	1	1	51	9	2	51	9	0	1	1	0	1	0	2	0	0
银坑村委会	3		22.6	20.6	1	1	1	50	9	3	41	11	0	0	0.666667	0	1	0	1.15	0	0
余村居委会	7		52.4	52.4	1	1	1	65	6	3	49	10	0	0	0	0	1	0	262	0	0
武村村委会	15		18.5	19.5	1	1	1	52	9	5	32	11	0.4	0.2	0.6	0	2	1	2	0	0
呼日村委会	3		23.5	20.5	1	1	1	57	12	4	44	12	0.25	0	1	0	1	0	0.2	0	0
石长城村委会	13		23.3	23.3	1	2	1	52	9	3	45	10	0	0	0	0	1	0	1	0	0
湍源村委会	17		20	19	1	1	1	72	9	2	36	12	1.5	0	0.5	0	2	0	5.29	0	0
寨村村委会	15		46.5	46.5	1	1	1	34	12	2	34	12	0.5	0	1	0	1	0	51	0	0
双坑村委会	18		14.8	12.8	1	1	1	65	9	2	63	9	0	0.5	0.5	0	3	0	1.67	0	1
银坑村委会	3		12.2	12	1	1	1	54	9	2	40	9	0	0	0.5	0	1	0	1.6	0	0
银坑村委会	3		23	18	1	1	1	40	9	4	40	8	0	0	0.5	0	1	0	0.6	0	0
黄川村委会	3		15	11	1	1	1	68	6	4	41	9	0.25	0	0.5	0	1	0	0.93	0	0
银坑村委会	3		16	13	1	1	1	72	6	1	36	9	4	0	1	0	1	0	0.85	0	0
伍村村委会	11		57	53	1	1	1	62	6	3	53	7	0	0.333333	0.666667	0	3	1	0.89	0	0
泥骆村委会	5		26.5	26.5	1	1	1	54	12	1	54	12	0	0	1	1	2	0	7.8	0.1	1
南山村委会	18		10.7	2.7	1	1	1	46	9	4	33	12	0	0.25	0.75	0	2	0	0.14	0	1
上沃村委会	11		47.2	47	1	1	1	39	9	2	40	9	0.5	0	1	0	3	1	0.2	0	1
银坑村委会	3		28.5	16.5	1	1	1	66	9	2	43	13	0.5	0	1	1	1	0	0.7	0	0
阔滩村委会	11		51	41	1	1	1	48	9	2	36	11	0	0.5	1	0	3	0	2.42	0	0
新溪桥村委会	7		14	14	1	1	1	57	9	2	56	9	0	0	0	0	1	0	4.5	0	1
银坑村委会	3		37	22	1	1	1	42	9	4	39	8	0	0	0.75	0	1	1	0.9	0	0
杨桥村委会	14		17	11	1	1	1	59	9	3	46	12	0	0	0.666667	0	2	0	22	0	0
银坑村委会	3		26	14	1	1	1	54	6	3	44	8	0	0	0.666667	0	1	0	1.45	0	0
呼日村委会	3		16.8	12.8	1	1	1	38	9	2	37	9	0.5	0	1	0	1	0	0.12	0	0
上太阳村委会	15		14.5	15.5	1	2	1	57	9	6	33	11	0.333333	0.166667	0.833333	0	3	1	0.8	0	0
岛石村委会	3		16.6	12.1	1	1	1	54	9	4	40	10	0	0	1	0	1	0	1.6	0	0
铜山村委会	18		14.3	14.3	1	2	1	65	6	2	64	6	0	0.5	1	0	1	0	11.2	0	1
谢家桥村委会	18		23	23	1	3	1	43	9	4	42	10	0.25	0	0	0	2	0	1.2	0	1
岛石村委会	3		20	16	1	1	1	54	9	4	39	12	0	0	0.75	0	1	0	1.9	0	0
呼日村委会	3		16	10	1	1	0	46	9	4	38	12	0.25	0	0.5	0	1	0	0.29	0	0
西乐村委会	11		47.7	44.5	1	2	1	46	6	3	35	9	0.333333	0.666667	0.666667	0	1	1	3.51	0	0
银坑村委会	3		20.5	17	1	1	1	66	6	3	38	10	0.666667	0	0.666667	0	1	0	2.2	0	0
银坑村委会	3		18	13	1	1	1	52	9	3	43	10	0.666667	0	0.666667	0	1	0	1	0	0
银坑村委会	3		20	20	1	1	1	47	9	3	38	11	0.666667	0	0	0	1	0	1.2	0	0
横鑫村委会	18		11.92	11.92	1	2	1	47	9	3	38	10	0	0	1	0	2	0	1	0	1
银坑村委会	3		12	12	1	1	1	58	6	2	57	6	0	0	0	0	1	0	1.5	0	0
武村村委会	15		18.8	16.8	1	1	0	63	6	3	46	8	0.666667	0.666667	1.33333	0	2	0	1.8	0	0
浪山村委会	15		15.5	15.5	1	2	1	60	6	4	47	6	0.5	0	0	0	2	1	0.13	0	1
银坑村委会	3		28	20	1	1	1	48	9	3	40	10	0	0	0.333333	0	1	0	1.05	0	0
茶亭村委会	3		17	11	1	1	1	52	9	3	43	10	0	0	0.333333	0	1	0	1.49	0	0
呼日村委会	3		14	13	1	1	1	66	6	3	38	10	0.666667	0	0.666667	0	1	0	0.21	0	0
山川村委会	3		31.5	23.5	1	2	1	36	9	2	37	9	0.5	0	1	0	1	0	0.81	0	1
七坑村委会	11		8.5	7	1	1	1	69	6	0	44	10	0.25	0.1	0.6	0	1	0	0.23	0	1
银坑村委会	3		21	11	1	1	1	54	9	3	43	11	0	0	0.666667	0	1	0	1.65	0	0
藻溪村委会	16		20.5	20.5	1	1	1	56	12	4	43	12	0.5	0	1	0	2	0	5.6	0	0
新二村委会	3		15.6	15.6	1	1	1	60	9	2	60	8	0	0	0	0	1	0	2.18	0	0
虞溪村委会	2		14.2	12	1	1	0	62	6	1	62	6	1	0	1	0	1	0	3.45	0	0
外伍村委会	11		68.5	58.5	1	1	1	57	12	3	47	13	0	0.333333	1	0	3	0	5.56	0	0
三联村委会	17		31.7	28.7	1	2	1	46	12	3	39	13	0	0	0.333333	0	1	0	1.32	0	0
马山村委会	11		24.1	22.5	1	1	1	60	12	2	59	12	0	0.5	0.5	0	3	0	2.12	0	0
岛石村委会	3		98.5	88.5	1	1	1	41	12	3	33	11	0	0	0.666667	0	1	1	0.92	0	0
西乐村委会	11		36.8	36.8	1	2	1	71	12	1	65	9	1	1	0	0	2	0	0.2	0	1
茶亭村委会	3		33.5	25.5	1	1	1	52	16	3	43	15	0	0	0.666667	1	1	0	1	0	0
银坑村委会	3		24	16	1	1	1	56	9	4	44	11	0.25	0	0.5	0	1	0	3.5	0	0
夏村村委会	14		29	24	1	1	1	48	9	3	40	10	0	0	0.666667	0	1	0	0.4	0	1
九都村委会	13		28	26	1	1	1	54	9	3	44	11	0	0	0.666667	0	1	0	3.07	0	0
伍村村委会	11		16.9	13.7	1	1	1	49	9	3	37	10	0.333333	0	0.666667	0	3	1	0.9	1.9	0
银坑村委会	3		29	14	1	1	0	53	6	3	39	11	0	0	0.666667	0	1	0	3.1	0	0
虞溪村委会	2		53	51	1	1	1	56	9	3	46	11	0	0.666667	1	0	1	1	2.2	0	0
茶亭村委会	3		13.4	12.6	1	1	1	49	9	3	41	11	0	0	0.333333	0	1	0	1.03	0	0
伍村村委会	11		69.5	66.5	1	1	1	61	12	3	53	11	0	0	0.333333	0	3	1	0.54	0	0
武村村委会	15		12.3	11.8	1	1	1	49	9	2	47	9	0	0.5	0.5	0	2	0	2	0	0
银坑村委会	3		10.3	10.3	1	1	1	47	9	3	36	11	0.333333	0	0	0	1	0	0.35	0	0
茶亭村委会	3		15.71	15.71	1	1	1	60	6	2	56	6	0	0	0	0	1	0	1.55	0	0
银坑村委会	3		16	13	1	1	1	50	9	3	38	10	0.333333	0	0.666667	0	1	0	0.7	0	0
银坑村委会	3		21	14	1	1	1	62	6	3	52	8	0	0	0.333333	0	1	0	2.72	0	0
银坑村委会	3		20	20	1	1	1	56	9	2	56	9	0	0	0	0	1	0	0.75	0	0
银坑村委会	3		12	11.5	1	1	1	56	6	1	56	6	0	0	1	0	1	0	0.45	0	0
泥川村委会	6		16	11	1	1	1	49	9	3	39	10	1	0.333333	0.666667	0	1	0	1.5	0	0
双坑村委会	18		42	32	1	1	1	59	9	3	50	9	0.333333	0.333333	0.333333	0	3	0	1.2	0	0
龙马村委会	7		45.5	34.5	1	1	1	55	16	5	38	12	0.4	0	0.4	0	2	0	0.8	0	1
仁里村委会	3		11.8	7.8	1	1	1	60	9	2	60	8	0	0	1	0	1	0	1.38	0	0
城后村委会	11		50	35	1	3	1	65	9	4	47	9	0.5	0	1	0	1	0	0.8	0	0
黄川村委会	3		21	19.5	1	1	0	49	12	3	32	13	0.333333	0	0.666667	0	1	0	1.13	0	0
九都村委会	13		27.5	24.5	1	3	1	55	12	3	45	12	0	0.333333	1	0	1	0	13.81	0	0
阔滩村委会	11		25	21	1	1	1	52	6	3	42	7	0	0.333333	0.666667	0	3	1	1.4	0	0
孙家村委会	2		17.7	17.7	1	1	1	53	12	3	41	12	0	0	0	0	1	0	1.9	0	0
银坑村委会	3		14	14	1	1	1	65	6	3	55	8	0.333333	0	0.333333	0	1	0	1.25	0	0
碧淙村委会	14		13.35	13	1	1	1	53	6	4	43	8	0	0	0.75	0	2	1	0.45	0	1
横鑫村委会	18		40	38	1	2	1	60	12	4	43	11	0.25	0	0.25	0	3	0	23.1	0	0
杨桥村委会	14		30	28	1	1	0	40	9	2	51	13	0	0	1	1	3	0	21	0	1
伍村村委会	11		21	18	1	1	1	55	9	2	52	9	0	0.5	0.5	0	3	1	0.4	0	1
茶亭村委会	3		16	12	1	1	1	53	9	4	39	10	0.25	0	0.5	0	1	0	0.58	0	0
黄川村委会	3		19.7	19.7	1	1	1	48	12	4	36	13	0	0	1	0	1	0	0.77	0	0
银坑村委会	3		20	12	1	1	1	54	9	3	44	9	0	0	1	0	1	0	0.2	0	0
银坑村委会	3		19.3	19.3	1	1	1	36	9	2	36	9	1.5	0	0	0	1	0	0.4	0	0
上沃村委会	11		46	34	1	1	1	53	9	3	44	11	0.666667	0	1	0	2	0	0.3	0	1
严家村委会	16		20	20	1	3	1	47	9	3	36	10	0.333333	0	0	0	1	0	22.5	0	0
湍口村委会	17		20.5	13.5	1	1	1	52	9	4	38	13	0.25	0	1	0	2	0	0.5	0	1
伍村村委会	11		39	35	1	2	1	54	12	3	46	13	0	0	1	0	2	0	1.03	1.6	0
下许村委会	3		18	13	1	1	1	61	9	3	51	9	0	0	0.333333	0	1	0	3.36	0	0
外伍村委会	11		37	27	1	1	1	61	9	4	45	10	0.25	0	0.75	0	1	0	0.2	2.77	1
湍口村委会	17		33	18	1	1	0	67	6	3	34	15	0.666667	0	1	1	2	0	0.2	0.2	1
光辉村委会	14		15	14	1	1	1	49	9	3	40	9	0	0	1	0	2	0	0.2	0	1
乐平村委会	11		16	13	1	1	1	53	9	3	45	8	0	0.333333	0.666667	0	2	1	0.56	0	1
上沃村委会	11		45.5	39.5	1	1	1	53	12	4	39	12	0.25	0	0.75	0	2	1	0.4	0	1
杨洪村委会	18		41.6	39.3	1	1	1	66	6	3	44	10	0.666667	0.333333	0.666667	0	3	0	0.37	0	0
虞溪村委会	2		37	32	1	3	1	53	9	4	41	11	0.25	0	0.5	0	1	0	0.15	0	1
下许村委会	3		14	11	1	1	1	62	9	4	47	10	0.5	0	0.5	0	1	0	1.53	0	0
银坑村委会	3		26.2	13.2	1	1	0	42	9	3	37	10	0	0	1	0	1	0	0.7	0	0
朱秀村委会	5		28	24	1	1	1	52	9	4	38	12	0.25	0	0.5	0	2	0	0.3	0.5	1
呼日村委会	3		16	15	1	1	1	54	9	2	54	9	0	0	1	0	1	0	0.1	0	0
双坑村委会	18		95	90	1	1	1	47	9	3	38	10	0	0.333333	0.333333	0	3	0	2	0	1
湍口村委会	17		18	15	1	1	1	49	9	3	39	9	0	0	0.333333	0	2	0	0.2	0	1
花戏村委会	1		22.6	18.6	1	1	1	58	9	5	40	11	0.2	0.4	0.8	0	1	0	6.12	3	1
大山川村委会	3		14.8	11.8	1	1	1	54	9	2	54	9	0	0	1	0	1	0	3.2	0	0
鹤里村委会	15		13	6	1	1	1	48	9	2	47	9	0.5	0	1	0	2	0	0.7	0	0
银坑村委会	3		22	13	1	1	1	54	6	4	40	8	0.5	0	0.75	0	1	0	1.11	0	0
银坑村委会	3		33	18	1	1	1	53	9	3	42	12	0.333333	0	0.666667	1	1	0	1.8	0	0
白牛村委会	2		24.5	19.5	1	1	1	48	12	1	48	12	1	0	1	0	2	0	80	0	0
桃源村委会	1		12.8	9.8	1	1	1	68	6	1	64	6	1	0	2	0	1	0	0.5	0	1
银坑村委会	3		17	13	1	1	1	58	6	4	43	8	0	0	0.5	0	1	0	0.8	0	0
乐平村委会	11		97	97	1	1	1	47	6	3	38	11	0.666667	0.333333	0	0	3	1	0.6	0	1
南庄村委会	14		13	13	1	1	1	61	6	4	44	8	0	0	0.75	0	3	0	0.3	0	1
银坑村委会	3		19.6	19.5	1	1	1	55	12	4	39	13	0	0	0.5	0	1	0	2.2	0	0
湍口村委会	17		44.5	29.5	1	1	1	52	12	3	42	12	0	0	0.333333	1	2	0	0.14	0	1
朱湾村委会	18		19.5	17.5	1	2	1	50	9	3	42	10	0.333333	0	1	0	2	0	0.3	0	1
下许村委会	3		13	11	1	1	1	58	9	2	59	8	0	0	1	0	1	1	1.31	0	0
银坑村委会	3		17	12	1	1	1	57	9	4	43	9	0.25	0	0.5	0	1	0	4	0	0
伍村村委会	11		58	50	1	1	1	50	9	3	40	10	0	0	0.333333	1	3	1	0.5	0	0
板桥村委会	1		49.5	46	1	1	1	54	12	3	45	12	0	0.333333	0.333333	0	3	0	1.49	0	1
阳光村委会	3		13.92	10.92	1	1	1	46	6	3	38	8	0	0	0.333333	0	1	0	1.67	0	0
对石村委会	16		25	25	1	1	1	53	6	3	41	9	0	0	0.333333	0	1	0	34	0	1
下许村委会	3		10.8	8.8	1	1	1	63	6	2	62	6	0	0	0.5	0	1	0	2.66	0	0
银坑村委会	3		20	12	1	1	0	51	6	4	39	9	0.25	0	0.5	0	1	0	1.04	0	0
板桥村委会	1		73.42	67.42	1	1	1	60	9	5	42	10	0.2	0.2	0.6	0	3	0	1.5	0	1
伍村村委会	11		44	38	1	1	1	46	9	3	38	10	0.333333	0.333333	0.333333	0	3	1	0.4	0	0
城后村委会	11		33.6	33.5	1	3	1	57	12	3	47	11	0	0	0.666667	0	3	0	1.97	0	0
横路村委会	15		24.82	15.82	1	1	1	71	6	3	36	12	0.666667	0.333333	0.666667	0	1	0	1	0	0
茶亭村委会	3		12	11	1	1	1	58	9	4	41	9	0.5	0	0.75	0	1	1	1.27	0	0
银坑村委会	3		19	14	1	1	1	62	6	4	46	10	0.5	0	0.25	0	1	0	0.98	0	0
鹤里村委会	15		14	14	1	1	1	69	6	3	36	10	1	0	0	0	2	0	1	0	1
银坑村委会	3		17	15	1	1	1	58	9	5	40	9	0.2	0	0.4	0	1	0	0.7	0	0
乐平村委会	11		97	87	1	1	1	48	6	3	37	9	0	0	0.333333	0	3	1	0	0	1
仁里村委会	3		12.2	10.2	1	1	1	50	9	4	37	13	0	0	0.5	0	1	0	1.28	0	0
银坑村委会	3		40	25	1	1	1	63	6	4	50	9	0.25	0	0.5	0	1	0	1.5	0	0
伍村村委会	11		33	31	1	1	1	61	9	3	52	9	0.333333	0.333333	0.666667	0	3	0	0.5	1.5	0
银坑村委会	3		21.6	17.6	1	1	1	63	6	4	49	8	0.25	0	0.25	0	1	0	1.85	0	0
浪山村委会	15		17	12	1	1	1	50	9	2	49	5	0	0	1	0	3	1	0	0	1
九狮村委会	16		58.5	43.5	1	1	1	34	12	2	35	11	1	0	1	0	1	0	2.1	0	0
双坑村委会	18		24	19	1	1	1	59	6	4	46	11	0	0	1	0	3	0	0.8	0	1
银坑村委会	3		17.1	12.1	1	1	1	41	9	2	39	9	1	0	1	0	1	0	0.15	0	1
银坑村委会	3		15	14	1	1	1	42	9	2	40	9	0.5	0	1	0	1	0	1.33	0	0
银坑村委会	3		11.3	11.3	1	1	1	75	6	0	44	10	0.25	0.1	0.6	0	1	0	0.35	0	0
银坑村委会	3		19.8	17.8	1	1	1	46	12	2	42	11	1	0	0.5	0	1	0	0.7	0	0
七坑村委会	11		22.5	19.5	1	2	1	78	6	4	36	9	0.5	0.25	1	0	1	0	2.08	0	0
朱湾村委会	18		13.3	11.3	1	2	1	63	6	2	62	6	0	0	1	0	2	0	0.3	0	1
潜东村委会	18		40	40	1	1	0	55	9	2	52	9	0.5	0	0	0	1	1	210	0	0
上阳村委会	14		54.5	43.5	1	2	1	56	9	6	38	11	0.333333	0	1	0	3	0	4.39	0	0
新二村委会	3		16	16	1	1	1	62	12	3	50	11	0.333333	0	0.333333	0	1	0	0.35	0	0
伍村村委会	11		51	49	1	1	1	52	9	4	36	12	0	0	0.5	0	3	1	0.63	0	0
银坑村委会	3		17.7	14.7	1	1	1	41	9	3	33	10	0	0	1	0	1	0	1.4	0	0
茶亭村委会	3		14.2	14.2	1	1	1	56	6	2	55	6	0	0	0	0	1	0	2.59	0	0
藻溪村委会	16		15	15	1	1	1	63	6	4	49	8	0.5	0	0.5	0	2	0	5.1	0	0
银坑村委会	3		10	10	1	1	0	44	9	2	31	11	0.5	0	0	0	1	0	1.4	0	0
新溪桥村委会	7		13.1	13.1	1	1	1	43	9	3	34	11	0	0.666667	0	0	1	0	0.1	0	1
逸逸村委会	18		27	15	1	1	1	59	6	4	47	8	0.25	0.5	0.5	0	2	0	10.6	0	0
下许村委会	3		19.5	17.5	1	1	1	34	16	2	34	14	1	0.5	0.5	0	1	1	1.9	0	0
鹤里村委会	15		20	17	1	1	0	54	6	2	44	9	0.5	0	0.5	0	2	0	3.4	0	0
白牛村委会	2		23.5	13.5	1	1	1	48	9	3	36	11	0	0.666667	0.666667	0	3	0	0.5	0	1
朱湾村委会	18		17	16.5	1	2	1	56	6	3	45	9	0	0	1	0	2	0	0.3	0	1
横路村委会	15		15.5	11.5	1	1	1	62	6	3	50	7	0.333333	0	0.333333	0	1	0	0.5	0	1
马山村委会	11		16.5	15	1	1	1	47	9	3	36	10	0	0	0.333333	0	3	0	0.65	0	0
湍口村委会	17		28	21	1	1	1	56	12	4	42	13	0.25	0	0.5	0	2	0	0.9	0	1
新溪桥村委会	7		20.24	20.24	1	1	1	54	12	3	42	12	0	0	0.333333	0	1	0	4.3	0	1
大溪坞村委会	15		21.5	17	1	1	1	61	6	4	43	9	0	0	0.5	0	1	0	0.2	0	0
湍口村委会	17		20	17	1	1	1	46	9	3	37	10	0.333333	0	0.333333	0	1	0	0.17	0	1
西乐村委会	11		34.5	29.5	1	2	1	48	9	3	38	10	0	0.666667	1	0	1	0	1.1	0	0
扶西村委会	18		54	49	1	1	1	51	6	3	42	10	0.333333	0	0.666667	0	3	1	0	0	1
三联村委会	17		116	101	1	2	1	54	12	3	46	10	0.666667	0	1.33333	0	3	0	3.9	0.5	1
呼日村委会	3		21.3	19.3	1	1	1	51	12	3	44	13	0	0	1	0	1	0	0.09	0	0
新二村委会	3		26.7	23.7	1	1	1	55	12	3	46	11	0.333333	0	0.333333	0	1	1	0.7	0	0
鹤里村委会	15		16	16	1	1	1	57	6	3	46	8	0.666667	0	1	0	2	0	1	0	0
银坑村委会	3		12.5	12	1	1	1	35	9	2	35	9	1	0	0.5	0	1	0	0.4	0	0
双坑村委会	18		37	35	1	1	1	59	6	3	43	8	0	0	0.666667	0	3	0	1.2	0	1
银坑村委会	3		16	11	1	1	1	54	9	3	44	9	0	0	0.666667	0	1	0	1.25	0	0
黄川村委会	3		20.5	17.5	1	1	1	58	12	3	48	12	0	0	0.333333	0	1	0	0.48	0	0
银坑村委会	3		24	19	1	1	1	49	9	4	33	12	0	0	0.25	0	1	0	1.9	0	0
下许村委会	3		20.5	18.5	1	1	0	54	12	3	46	12	0	0	1	0	1	1	1.45	0	0
双坑村委会	18		16.8	16.8	1	1	1	63	6	2	62	6	0	0.5	0	0	3	0	0.33	0	1
伍村村委会	11		30	24	1	1	1	57	9	3	44	11	0	0.333333	1	0	3	0	0.8	0	0
雪山村委会	17		97	96	1	1	1	51	9	3	41	10	0.666667	0	0.333333	0	3	1	2.77	0	0
银坑村委会	3		12.3	10.3	1	1	1	41	9	3	32	10	0.333333	0	0.333333	0	1	0	0.45	0	0
银坑村委会	3		28.5	18.5	1	1	1	54	12	4	38	12	0.5	0	0.75	0	1	0	0.83	0	0
秀溪村委会	5		33.5	33.5	1	1	1	55	12	2	54	12	0	0	0	0	3	0	4.5	0	0
银坑村委会	3		14.8	14.8	1	1	1	64	9	2	63	8	0	0	0	0	1	0	1.25	0	0
逸逸村委会	18		38.3	30.3	1	1	1	58	6	4	43	8	0	0.25	0.5	0	3	0	0.6	0	0
板桥村委会	1		15	15	1	1	1	56	6	2	56	6	0	0.5	0	0	1	0	21.2	0	0
银坑村委会	3		28	18	1	1	0	69	6	4	41	9	0.5	0	0.5	0	1	0	1.5	0	0
银坑村委会	3		9.8	9.8	1	1	1	63	6	2	60	8	0	0	0	0	1	0	0.7	0	0
银坑村委会	3		12.3	11.3	1	1	1	44	9	2	42	9	0.5	0	0.5	0	1	0	0.7	0	0
新溪桥村委会	7		6.8	6.8	1	1	1	63	9	2	62	8	0	0	0	0	2	0	0.4	0	1
阳光村委会	3		14.2	13.6	1	1	1	45	9	3	33	9	0.333333	0	0.666667	0	1	0	1.18	0	0
新溪桥村委会	7		21.2	11.2	1	1	1	62	6	4	49	9	0.25	0	1	0	1	0	5.2	0	1
九里村委会	16		21.5	18	1	3	1	51	9	4	37	12	0	0.5	0.25	0	1	0	10.8	0	1
九里村委会	16		40	39	1	1	0	76	0	0	44	10	0.25	0.1	0.6	0	1	1	155	0	0
阔滩村委会	11		68.5	58.5	1	1	1	55	12	3	45	13	0	0.666667	1	0	3	0	3.42	0	0
阔滩村委会	11		73.5	73.5	1	1	1	58	12	4	43	13	0	0.5	0.75	1	3	1	2.83	0	0
石长城村委会	13		23.58	22.58	1	2	1	46	9	3	36	11	0	0	0.333333	0	1	0	2	0	0
麻车埠村委会	11		19	16	1	1	1	54	9	3	45	11	0	0	0.666667	0	3	1	1.57	0	0
新溪桥村委会	7		19.5	19.5	1	1	1	25	12	1	25	12	0	0	0	0	1	0	3.68	0	1
九里村委会	16		25	22	1	3	1	54	9	3	46	10	0.333333	0.666667	1	0	1	1	26	0	1
银坑村委会	3		13.3	13.3	1	1	0	64	6	3	46	8	0.666667	0	0	0	1	0	0.45	0	0
浪山村委会	15		22.5	22.5	1	2	1	63	6	4	47	8	0.25	0	0.5	0	3	1	0.57	0	1
银坑村委会	3		12.3	11.3	1	1	1	53	9	3	42	10	0.333333	0	1	0	1	0	0.7	0	0
银坑村委会	3		16	11	1	1	1	54	9	2	39	11	0	0	0.5	0	1	0	0.7	0	0
银坑村委会	3		21	11	1	1	0	66	6	2	38	12	1	0	1	0	1	0	1.6	0	0
银坑村委会	3		15	10	1	1	1	60	6	3	48	8	0	0	0.333333	0	1	0	1.25	0	0
石长城村委会	13		26.59	25.59	1	2	1	46	9	3	38	11	0	0	0.333333	0	1	0	1.2	0	0
桂芳桥村委会	16		30.5	30	1	1	1	53	9	2	39	13	0	0	0.5	0	1	0	40.85	0	1
伍村村委会	11		35	33	1	1	1	65	6	3	54	7	0	0	0.333333	0	3	1	0.35	0	0
双坑村委会	18		26	16	1	1	1	65	6	4	50	8	0.5	0	1	0	3	0	0.76	0	1
板桥村委会	1		19	19	1	1	1	55	9	2	55	11	0	1	0	0	3	0	2.2	0	0
银坑村委会	3		30.5	25.5	1	1	1	54	12	3	44	12	0	0	0.666667	0	1	0	1.2	0	0
虞溪村委会	2		97	92	1	3	1	52	9	2	40	11	0.5	0.5	1	0	3	0	5.95	0	0
新溪桥村委会	7		12.8	12.8	1	1	1	62	9	2	61	8	0	0	0	0	1	0	5	0	1
仁里村委会	3		19.5	11.5	1	1	0	49	9	3	40	11	0	0	1	0	1	0	0.78	0	0
横鑫村委会	18		21.5	21.5	1	2	1	71	6	0	44	10	0.25	0.1	0.6	0	3	0	2.3	0	0
黄川村委会	3		20.5	18.5	1	1	0	45	12	4	33	13	0.25	0	0.5	0	1	0	1.93	0	0
马山村委会	11		13	12	1	1	1	48	9	3	38	8	0	0	0.333333	0	3	0	2.39	0	0
下许村委会	3		11	10	1	1	1	56	9	3	45	12	0	0	0.333333	0	1	0	2.28	0	0
横路村委会	15		16.17	12.17	1	1	1	37	9	4	49	8	0.25	0	0.25	0	1	0	0.7	0	0
湍口村委会	17		26	16	1	1	1	61	6	3	54	7	0	0.333333	0.666667	0	2	0	0.2	0	1
黄川村委会	3		13	13	1	1	1	56	9	3	48	10	0	0	0.666667	0	1	0	0.22	0	0
逸逸村委会	18		27.7	23.7	1	1	1	61	6	3	51	9	0.333333	0	0.333333	0	3	0	0.2	0	0
观山村委会	18		57.8	42.8	1	1	1	68	6	1	65	6	1	0	2	0	5	0	3.07	0	0
黄川村委会	3		16	12	1	1	1	69	6	3	36	11	1	0	0.666667	0	1	0	0.67	0	0
潜东村委会	18		29.7	29.7	1	2	1	53	9	2	54	8	0.5	0	0	0	2	0	0.8	0	1
青柯村委会	7		19	14	1	1	1	49	9	2	50	9	0	0	1	0	1	0	4.5	0	1
呼日村委会	3		13	11	1	1	1	60	9	3	48	10	0	0	0.333333	0	1	0	0.18	0	0
银坑村委会	3		21	11	1	1	1	53	9	4	38	12	0	0	0.5	0	1	0	1.1	0	0
西乐村委会	11		53	47	1	2	1	60	12	3	49	11	0	0	1	0	1	0	6.07	0	0
伍村村委会	11		22.7	18.8	1	1	1	48	9	4	36	11	0	0	0.5	0	3	1	1.35	0.9	0
双庙村委会	15		72	57	1	1	0	44	9	3	38	9	0.333333	0.666667	0.666667	0	2	0	0.2	2.41	1
大山川村委会	3		14.4	11.4	1	1	1	57	9	4	45	10	0.5	0	0.75	0	1	0	3.8	0	0
乐平村委会	11		33	18	1	1	1	56	9	4	36	13	0.5	0	0.75	1	3	1	0.8	0	0
伍村村委会	11		15	15	1	1	1	56	9	3	46	10	0	0	0.666667	0	1	0	0.25	1.8	1
银坑村委会	3		17.5	14.5	1	1	1	50	9	3	41	11	0	0	0.333333	0	1	0	1.1	0	0
桥川村委会	3		12.8	12.5	1	1	1	58	6	2	58	6	0	0	1	0	1	0	2.2	0	0
新二村委会	3		30.7	25.7	1	1	1	49	12	4	36	13	0	0	0.5	0	1	1	0.8	0	0
昱岭关村委会	13		103	98	1	3	1	46	9	3	37	9	0.333333	0	0.666667	0	1	0	0.36	0	0
湍口村委会	17		16.5	11.5	1	1	1	46	9	3	38	11	0	0	1	0	2	0	0.8	0	1
新溪桥村委会	7		27.5	27.5	1	1	1	55	16	2	57	16	0	0	0	0	2	0	0	0	1
马山村委会	11		10.5	10	1	1	1	52	9	2	39	11	0	0	0.5	0	3	1	2.69	0	0
麻车埠村委会	11		6.8	6.8	1	1	1	64	6	2	63	6	0	1	0	0	3	0	1.2	0	0
新二村委会	3		20	20	1	1	1	48	12	3	39	12	0	0	1	0	1	0	0.58	0	0
阳光村委会	3		23.8	20.8	1	1	1	48	9	3	38	14	0.666667	0.666667	1	0	1	0	3.82	0	0
杨洪村委会	18		12.4	9.2	1	1	1	74	6	3	34	9	0.666667	0	0.666667	0	1	0	0.31	0	1
鹤里村委会	15		16	16	1	1	1	57	9	4	44	11	0.25	0	0	0	2	0	1	0	1
武村村委会	15		17.5	15.5	1	1	1	57	9	4	43	8	0.25	0.25	0.5	0	2	0	3	0	0
西乐村委会	11		47.3	44.5	1	2	1	46	9	3	36	9	0	0.666667	0.666667	0	1	1	1.15	0	0
呼日村委会	3		24.5	18.5	1	1	1	48	16	4	32	13	0	0	0.5	0	1	0	0.16	0	0
鹤里村委会	15		14	12	1	1	1	52	9	4	35	12	0.25	0	0.5	0	2	0	2	0	0
呼日村委会	3		17	11	1	1	1	47	9	3	39	11	0	0	0.666667	0	1	0	0.3	0	0
龙马村委会	7		20	18	1	1	0	59	6	4	45	8	0.25	0	0.5	0	1	0	6.22	0	0
银坑村委会	3		30.5	18.5	1	1	1	49	12	3	39	13	0	0	0.666667	0	1	0	0.74	0	0
长六村委会	16		20.9	20.5	1	2	1	56	9	3	44	10	0.666667	0	0.333333	0	3	0	2.59	0	0
银坑村委会	3		24.5	24.5	1	2	1	58	9	1	58	9	0	0	0	0	1	0	1.58	0	0
银坑村委会	3		11	11	1	1	1	51	6	1	51	6	0	0	0	0	1	1	0.35	0	0
横塘村委会	16		45.5	45.5	1	2	1	40	9	3	32	10	0.333333	0	0	0	1	0	52.7	0	0
银坑村委会	3		36	26	1	1	1	46	9	3	38	11	0	0	1	0	1	0	0.91	0	0
上东村委会	7		4.28	4.28	1	1	1	60	6	2	60	6	0	0.5	0.5	0	2	0	2.8	0	0
银坑村委会	3		23.5	11.5	1	1	1	58	9	3	40	11	0.333333	0	1	0	1	0	0.86	0	0
虞溪村委会	2		23.1	21.1	1	1	1	54	12	4	39	10	0.25	0.25	1	0	5	0	6.5	0	0
方元村委会	18		46.01	46.01	1	3	1	53	12	3	44	12	0	0.333333	0.333333	1	1	0	38.4	0	0
西乐村委会	11		67.7	64.2	1	2	1	47	9	3	38	11	0.333333	0.666667	0.666667	0	1	0	2	0	0
百丈村委会	10		28.8	23.8	1	1	0	61	6	1	61	6	1	0	2	0	1	0	50.84	0	0
上沃村委会	11		31	23	1	1	1	51	6	2	38	8	0	0	1	0	3	0	1.97	0	0
银坑村委会	3		16	15	1	1	1	51	9	2	36	11	0	0	0.5	1	1	0	2.5	0	0
湍口村委会	17		18.5	12.5	1	1	1	67	6	3	47	9	0.666667	0	0.333333	0	2	0	0.52	0	1
牌联村委会	1		40	40	1	1	1	47	9	3	39	10	0	0	0.333333	0	3	0	3.84	0	0
新溪桥村委会	7		6.8	6.8	1	1	1	65	6	2	65	6	0	0	0	0	1	0	4	0	1
银坑村委会	3		15.7	15.7	1	1	1	63	12	2	63	9	0	0	0	0	1	0	0.85	0	0
鹤里村委会	15		14	11	1	1	1	49	9	4	38	11	0.25	0	0.75	0	2	1	2.2	0	0
仁里村委会	3		19.8	17.8	1	1	1	54	12	3	44	12	0	0	0.333333	0	1	0	1.18	0	0
银坑村委会	3		15	13	1	1	1	52	9	3	35	9	0.333333	0	0.666667	0	1	0	2.3	0	0
下许村委会	3		15	11	1	1	1	65	9	4	51	11	0.25	0	0.5	0	1	0	3.28	0	0
上沃村委会	11		48.5	33.5	1	1	1	55	16	3	45	15	0.333333	0	1	0	3	0	0.6	0	0
银坑村委会	3		12.3	10.3	1	1	1	56	9	3	43	11	0	0	0.333333	0	1	0	0.7	0	0
银坑村委会	3		22.3	17.3	1	1	1	58	6	3	47	8	0	0	1	0	1	0	1.5	0	0
银坑村委会	3		24	23.5	1	1	1	47	12	3	35	11	0	0	0.666667	0	1	0	0.65	0	0
银坑村委会	3		13.8	13	1	1	0	40	9	3	32	10	0	0	0.333333	0	1	0	1.5	0	0
银坑村委会	3		21	20	1	1	1	52	6	5	34	8	0.2	0	0.4	0	1	0	0.95	0	0
伍村村委会	11		107.5	104.5	1	2	1	64	6	4	44	12	0	0.25	0.25	0	3	1	0.65	2.5	0
银坑村委会	3		25	15	1	1	1	50	9	3	41	11	0	0	0.333333	1	1	0	0.7	0	0
岛石村委会	3		26	18.5	1	1	1	59	12	4	46	10	0.25	0	0.5	0	1	0	1.62	0	0
银坑村委会	3		16.5	12.5	1	1	1	61	6	4	47	8	0.5	0	0.5	0	1	0	0.7	0	0
上田村委会	1		50.5	50.5	1	2	1	46	9	3	36	11	0.666667	0.333333	0.333333	0	3	0	0.93	2.3	1
银坑村委会	3		12	12	1	1	1	44	9	3	35	10	0	0	0	0	1	0	1.42	0	0
银坑村委会	3		9.8	9.8	1	1	1	61	6	2	60	6	0	0	0	0	1	0	1.32	0	0
银坑村委会	3		19.5	11.5	1	1	1	58	6	4	43	8	0.25	0	0.5	0	1	0	1.53	0	0
三联村委会	17		30.6	27.6	1	1	1	52	12	3	41	12	0	0	0.666667	0	1	0	0.3	0	1
九狮村委会	16		27.5	27.5	1	1	1	48	12	3	39	15	0	0	0.666667	1	1	0	1.39	0	0
仁里村委会	3		17	12	1	1	1	57	9	3	48	11	0	0	0.333333	0	1	0	1.91	0	0
潘联村委会	12		82	81	1	1	1	48	9	3	39	11	0	0.666667	1	0	3	0	1.5	0	0
大溪坞村委会	15		18	16	1	1	1	52	9	3	41	10	0	0	0.666667	0	1	0	0.2	0	1
银坑村委会	3		12.5	11	1	1	1	50	9	3	40	10	0	0	0.666667	0	1	0	0.82	0	0
茶亭村委会	3		11	11	1	1	1	58	9	2	59	9	0	0	0	0	1	0	1.56	0	0
双坑村委会	18		31	25	1	1	1	59	6	3	51	5	0	0.333333	0.666667	0	3	0	2.44	0	0
马山村委会	11		12.2	11	1	1	1	46	9	3	38	9	0.333333	0	0.333333	0	3	0	0.84	0	0
河桥村委会	5		47.5	47.5	1	3	1	46	16	3	38	15	1	0	0	0	1	0	20	0	0
银坑村委会	3		22.8	21.8	1	1	1	54	12	4	42	9	0.25	0	0.75	0	1	0	0.75	0	0
银坑村委会	3		20	10	1	1	1	55	9	4	39	10	0	0	0.5	0	1	0	0.7	0	0
朱白村委会	2		14	12	1	1	1	56	9	2	55	11	0	0	0.5	0	1	1	2.74	0	0
银坑村委会	3		25.5	23.5	1	2	1	41	9	3	32	10	0.333333	0	0.333333	0	1	0	0.7	0	0
仁里村委会	3		18	13	1	1	1	59	9	2	58	9	0	0	1	0	1	0	2.44	0	0
横鑫村委会	18		23.5	21.5	1	2	1	71	9	3	37	11	1	0	0.666667	0	3	0	0.4	0	1
银坑村委会	3		12.5	12.5	1	1	1	53	9	2	57	8	0.5	0	0	0	1	0	1.59	0	0
三联村委会	17		40.5	30.5	1	1	1	51	12	4	37	13	0	0	0.25	0	1	0	1.2	0	0
湍源村委会	17		18.5	18.5	1	1	1	60	12	4	45	14	0.25	0	0.5	0	2	0	1.2	0	0
古竺村委会	16		17.2	16	1	1	1	48	6	2	45	6	1	0	1	0	3	0	1.04	0	1
寨村村委会	15		15.1	14.5	1	1	1	62	6	4	49	9	0.5	0	0.75	0	2	0	0.7	0	1
银坑村委会	3		16	11	1	1	1	53	9	3	43	10	0	0	0.666667	0	1	0	1.25	0	0
湍源村委会	17		15	11	1	1	1	52	9	4	39	11	0.25	0	0.5	0	2	0	6.58	0	0
马山村委会	11		14	14	1	1	1	53	9	3	44	9	0.333333	0	0.333333	0	3	0	1.46	0	0
夏村村委会	14		24.5	22.5	1	1	0	50	12	3	45	12	0	0.666667	1	0	1	1	20.2	0	0
浪山村委会	15		19.5	19.5	1	2	1	62	9	4	49	10	0.5	0	1	0	1	1	1	0	1
孙家村委会	2		10.1	7.1	1	1	1	64	9	2	62	9	0	0.5	0.5	0	1	0	1.3	0	0
横塘村委会	16		26	21	1	1	1	31	9	2	32	9	0.5	0	1	0	1	0	31	0	0
塘溪源村委会	17		23	13	1	1	1	56	9	4	40	12	0	0	0.5	0	1	0	1.86	0.54	0
银坑村委会	3		15.5	12	1	1	1	49	6	3	36	9	0.333333	0	0.666667	0	1	0	0.21	0	1
仁里村委会	3		20	12	1	1	1	48	9	4	36	13	0	0	1	0	1	0	1.35	0	0
上沃村委会	11		44	36	1	1	1	54	9	3	45	11	0	0	1	0	3	1	0.4	0	0
虞溪村委会	2		13.2	12.7	1	1	1	74	9	3	43	11	0.333333	0.333333	0.333333	0	1	0	2.19	0	0
银坑村委会	3		13.7	13.7	1	1	1	53	9	3	42	11	0	0	0.333333	0	1	0	1.28	0	0
藻溪村委会	16		18.3	18.3	1	1	1	65	12	2	64	9	0	0	0	0	2	0	5.07	0	0
夏村村委会	14		37	22	1	1	1	55	6	4	38	9	0.25	0	1	0	1	0	0.4	0	1
大山村委会	4		103	101	1	3	1	53	9	3	42	11	0	0.666667	0.666667	0	1	0	0.2	0	1
银坑村委会	3		11	11	1	1	1	56	6	1	56	6	0	0	0	0	1	0	1.05	0	0
新二村委会	3		20	20	1	1	1	58	9	3	46	10	0	0	0.333333	0	1	0	0.7	0	0
秋口村委会	1		102	102	1	3	1	55	6	2	55	8	0.5	1	0	0	3	1	1	0	1
潘山村委会	6		33.5	31.5	1	2	1	70	9	0	44	10	0.25	0.1	0.6	0	1	0	2.2	0	0
下许村委会	3		16	13	1	1	1	49	9	4	43	10	0.25	0	0.75	0	1	0	3.61	0	0
银坑村委会	3		15	10	1	1	1	60	9	4	44	9	0.5	0	0.5	0	1	1	0.9	0	0
茶亭村委会	3		13	11	1	1	1	54	9	4	40	9	0	0	0.5	0	1	0	1.62	0	0
银坑村委会	3		23.5	13	1	1	1	50	6	4	35	10	0	0	0.5	0	1	0	1.4	0	0
桥川村委会	3		14	13	1	1	1	63	6	4	50	8	0.5	0	0.5	0	1	0	3.61	0	0
上许村委会	3		32.5	27.5	1	1	1	62	12	4	48	13	0.25	0	0.5	1	1	0	3.89	0	0
大溪坞村委会	15		15.5	14	1	1	1	44	9	3	34	11	0.666667	0	0.333333	0	1	0	0.34	0	0
呼日村委会	3		16	13	1	1	1	17	9	3	34	9	0	0	0.666667	0	1	0	0.24	0	1
银坑村委会	3		14.2	11.2	1	1	1	41	9	3	33	10	0.333333	0	0.666667	0	1	0	0.3	0	0
仁里村委会	3		20	15	1	1	1	60	9	4	40	13	0.25	0	1	0	1	0	1.31	0	0
光辉村委会	14		0.7	0.7	1	1	1	33	6	3	41	8	0.666667	1	0.333333	0	1	0	3.02	0	0
岛石村委会	3		17	12	1	1	1	68	9	0	44	10	0.25	0.1	0.6	0	1	0	3.4	0	0
新溪桥村委会	7		12.5	12.5	1	1	1	42	6	2	42	6	0.5	0	0	0	1	0	5.41	0	1
银坑村委会	3		6.8	6.8	1	1	1	61	6	2	61	6	0	0	0	0	1	0	0.7	0	0
黄川村委会	3		25.5	19.5	1	1	1	56	12	4	42	13	0.25	0	0.75	0	1	0	1.03	0	0
上沃村委会	11		35.75	35.2	1	1	1	52	9	4	39	13	0	0	1	0	3	0	0.5	0	0
众社村委会	14		20.5	20.5	1	1	1	28	16	1	28	16	0	0	0	0	1	0	10	0	1
桂芳桥村委会	16		59.5	44.5	1	1	1	52	12	3	44	12	0.666667	0	1	0	1	1	15.72	1.5	0
银坑村委会	3		23.5	16.5	1	1	1	42	9	3	32	10	0.333333	0	1	0	1	0	1.4	0	0
上沃村委会	11		49	45	1	1	1	50	9	3	40	11	0	0	1	0	3	1	0.2	0	1
银坑村委会	3		17.4	15.4	1	1	1	60	6	3	47	9	0	0	0.333333	0	1	0	1.15	0	0
银坑村委会	3		11	11	1	1	1	60	6	3	51	8	0	0	0	0	1	0	1.4	0	0
银坑村委会	3		14.3	14.3	1	1	1	59	6	2	58	9	0	0	0	0	1	0	0.9	0	0
银坑村委会	3		14	11	1	1	1	53	9	3	41	9	0	0	0.666667	0	1	0	2.1	0	0
下许村委会	3		13	11	1	1	1	61	9	3	48	8	0.333333	0	0.666667	0	1	0	1.7	0	0
白牛村委会	2		43.5	41.5	1	2	1	41	9	3	33	10	0	0.666667	0.666667	0	1	0	20	0	1
鹤里村委会	15		14	14	1	1	1	61	9	4	47	12	0.25	0	0.5	0	2	0	1	0	0
灵溪村委会	1		69.8	69.8	1	1	1	66	6	1	65	6	1	0	0	0	1	0	2.2	0	1
银坑村委会	3		26	11	1	1	1	48	9	4	35	10	0	0	0.75	0	1	0	1.4	0	0
雪山村委会	17		97	93.4	1	1	1	65	9	3	44	9	0	0	0.333333	0	1	0	3.5	0	0
银坑村委会	3		24.7	14.7	1	1	1	35	9	4	48	8	0.25	0	0.5	0	1	0	0.65	0	0
银坑村委会	3		25	19	1	1	1	47	9	3	36	11	0.333333	0	0.666667	0	1	0	1.75	0	0
武村村委会	15		24	21	1	1	1	69	6	3	34	9	0.666667	0.333333	0.666667	0	2	0	1.4	0	0
黄川村委会	3		22.5	20.5	1	1	1	46	12	3	37	13	0	0	0.666667	0	1	0	0.39	0	0
下许村委会	3		7.8	7.8	1	1	1	68	6	1	63	6	1	0	0	0	1	0	2.6	0	0
银坑村委会	3		17	16	1	1	1	55	9	2	55	9	0	0	1	0	1	0	0.6	0	0
仁里村委会	3		29	14	1	1	1	60	9	4	47	12	0.25	0	0.5	0	1	0	1.55	0	0
上沃村委会	11		50.4	46	1	1	1	52	9	3	42	7	0	0	0.333333	0	3	1	0.4	0	0
黄川村委会	3		25.5	20.5	1	1	1	35	12	3	42	11	0.333333	0	0.333333	0	1	0	1.11	0	0
亭口村委会	16		80	80	1	1	1	41	9	1	41	9	2	1	0	0	1	0	450	0	0
新溪桥村委会	7		20.5	20.5	1	1	1	49	12	2	49	12	0	0	0	0	1	0	6.6	0	1
双坑村委会	18		16	11	1	1	0	52	6	4	42	8	0.25	0	1	0	3	0	1.5	0	1
阳光村委会	3		13.3	11.2	1	1	1	45	6	3	36	10	0.666667	0	1	0	1	0	2.11	0	0
银坑村委会	3		24.1	17.1	1	1	1	49	9	3	40	11	0	0	0.666667	0	1	0	1.4	0	0
新二村委会	3		18	14	1	1	1	62	6	4	49	8	0.5	0	0.5	0	1	0	1.35	0	0
学川村委会	5		104.5	92.5	1	1	1	45	12	3	35	12	0.666667	0	0.666667	0	2	0	1.8	0	0
武村村委会	15		18.5	18.5	1	1	1	53	9	3	43	11	0	0.333333	0.333333	0	2	1	1.9	0	0
仁里村委会	3		16	12	1	1	1	46	9	3	38	11	0	0	1	0	1	0	1.75	0	0
双坑村委会	18		45	45	1	1	1	59	9	2	57	9	0	0	0	0	3	0	1	0	1
银坑村委会	3		24.7	18.7	1	1	1	53	9	4	38	10	0.25	0	0.5	0	1	0	1.4	0	0
南庄村委会	14		31	31	1	1	1	67	9	3	39	8	0.333333	0	1	0	1	0	0.25	0	1
东天目村委会	14		22	21	1	1	1	45	9	4	36	10	0.5	0.5	0.75	0	1	0	21	0	0
仁里村委会	3		10	10	1	1	1	57	9	2	56	8	0	0	0	0	1	0	2.72	0	0
银坑村委会	3		10	10	1	1	1	49	9	1	49	9	1	0	0	0	1	0	2.3	0	0
伍村村委会	11		55.3	53.3	1	2	1	65	9	2	64	9	0	0	1	0	3	1	0.5	1.5	0
朱白村委会	2		16.5	13	1	1	1	53	9	3	44	12	0.333333	0	1	0	1	0	1	0	0
银坑村委会	3		16	12	1	1	1	53	9	3	41	10	0	0	0.666667	0	1	0	0.95	0	0
南庄村委会	14		46	46	1	1	1	54	9	3	45	11	0	0	0.666667	0	1	0	0.2	0	1
银坑村委会	3		17.5	17.5	1	1	1	53	12	2	53	11	0	0	0	0	1	0	1.1	0	0
鹤里村委会	15		15	15	1	1	1	50	9	3	43	10	0.666667	0	1	0	2	1	1	0	0
仁里村委会	3		26.5	22.5	1	1	1	56	12	2	56	11	0	0	0.5	0	1	1	1.39	0	0
双坑村委会	18		80	75	1	1	1	50	6	3	40	9	0	0.333333	0.333333	0	3	0	1	0	1
黄川村委会	3		15	10	1	1	0	56	6	4	46	8	0.5	0	0.5	0	1	0	0.44	0	0
湍源村委会	17		19	14	1	1	1	48	6	3	39	9	0	0	0.333333	0	1	0	2	0	0
阳光村委会	3		17.24	12.24	1	1	1	79	6	4	47	9	0.75	0	0.5	0	1	0	3.7	0	0
大溪坞村委会	15		37.5	35	1	1	1	65	6	5	45	9	0	0	0.4	0	1	0	0.39	0	0
银坑村委会	3		22.5	17.5	1	1	1	38	16	2	37	13	0.5	0	0.5	0	1	0	1.1	0	0
射干村委会	14		41	36	1	1	1	58	6	4	45	8	0.5	0.5	1	0	1	0	1.5	0	0
碧淙村委会	14		32	32	1	1	1	64	6	4	52	7	0.25	0	0.25	0	3	1	0.45	0	1
伍村村委会	11		24	24	1	1	1	57	6	2	56	6	0	0	0.5	0	1	0	0.34	2	0
花戏村委会	1		15.36	12.86	1	1	1	59	6	4	45	7	0.5	0	0.5	0	1	0	5.2	1.74	1
扶西村委会	18		97	97	1	1	1	41	9	3	32	11	0.333333	0.333333	0	0	3	1	0	0	1
横路村委会	15		20.7	20.7	1	1	1	50	12	4	35	12	0.25	0	0.5	0	2	0	2	0	0
下许村委会	3		8.8	6.8	1	1	0	64	9	2	65	11	0	0	0.5	0	1	1	0.96	0	0
孝村村委会	12		23.8	19.3	1	2	1	63	6	2	63	8	0.5	0	0.5	0	3	0	1.8	0	0
祥里村委会	9		40	40	1	3	0	47	9	4	36	9	0	0	0	0	1	0	2	0	0
银坑村委会	3		13.3	13.3	1	1	0	63	6	2	64	8	0	0	0	0	1	0	1.15	0	0
上许村委会	3		18	15	1	1	1	75	6	4	37	12	0.5	0	1	0	1	0	3.8	0	0
虞溪村委会	2		30	25	1	1	1	66	9	4	43	10	0.25	0.25	0.5	1	1	0	1.1	0	0
银坑村委会	3		18	11	1	1	1	60	6	3	48	9	0	0	0.333333	0	1	0	0.8	0	0
大溪坞村委会	15		19.5	19	1	1	1	53	9	3	43	10	0	0	0.333333	0	1	0	0.5	0	1
银坑村委会	3		34	29	1	1	1	43	9	3	34	11	0	0	0.666667	0	1	0	0.7	0	0
茶亭村委会	3		16.1	13.1	1	1	1	49	9	4	35	12	0	0	0.5	0	1	0	1.71	0	0
秋口村委会	1		97	97	1	1	1	63	9	4	49	9	0.25	0.5	0.5	0	1	0	1.1	0	1
上许村委会	3		15	17	1	1	1	61	9	5	43	10	0.4	0	0.6	0	1	1	2.42	0	0
银坑村委会	3		16	13	1	1	1	42	9	3	34	10	0	0	0.333333	0	1	0	0.37	0	0
新溪新村委会	7		29	19	1	2	0	46	12	1	46	12	0	1	1	0	2	0	7.8	0.1	0
银坑村委会	3		24.8	21.8	1	1	1	50	12	3	40	11	0	0	0.333333	0	1	0	0.85	0	0
上钱村委会	1		3.5	0	1	1	1	48	9	3	37	11	0	0	0.333333	0	3	0	1	0	1
银坑村委会	3		15	13	1	1	1	61	6	3	52	7	0.666667	0	0.666667	0	1	0	1.6	0	0
新溪桥村委会	7		16	16	1	1	1	34	9	3	43	8	0.666667	0	0	0	1	0	8	0	1
银坑村委会	3		15.3	11.3	1	1	1	56	9	4	40	11	0	0	0.5	0	1	0	0.7	0	0
秀溪村委会	5		104.5	104.5	1	1	1	34	12	2	34	11	0	0	0	0	3	0	7.8	0.1	1
新溪桥村委会	7		18.7	18.7	1	1	1	41	12	2	43	12	0.5	0	0	0	1	0	7	0	1
茶亭村委会	3		16	12	1	1	1	61	9	4	46	10	0.25	0	0.75	0	1	0	2.04	0	0
银坑村委会	3		57.5	42.5	1	1	1	53	12	4	39	11	0	0	0.5	0	1	0	1.99	0	0
新溪桥村委会	7		12.5	12.5	1	1	1	55	6	2	53	6	0	0	0	0	1	0	4.57	0	1
鹤里村委会	15		16.2	14.2	1	1	1	54	9	3	43	11	0	0	1	0	2	1	0.6	0	0
银坑村委会	3		24	11	1	1	1	54	9	4	40	11	0	0	1	0	1	0	2.25	0	0
三口村委会	1		15	15	1	1	1	56	9	4	40	13	0	0	0.5	0	2	0	1.45	0	0
银坑村委会	3		12.3	10.3	1	1	1	32	9	2	32	9	1	0	0.5	0	1	0	0.15	0	0
庆南村委会	12		20	17	1	1	1	60	6	6	40	9	0.333333	0	1	0	3	0	2.92	0	0
新二村委会	3		18.2	18.2	1	1	1	59	9	3	48	9	0.333333	0	0.333333	0	1	0	0.55	0	0
银坑村委会	3		26	18	1	1	1	57	9	5	42	11	0.2	0	0.6	0	1	0	2.65	0	0
银坑村委会	3		6.8	6.8	1	1	1	63	6	2	63	6	0	0	0	0	1	0	0.25	0	0
银坑村委会	3		12	12	1	1	1	57	9	3	43	9	0	0	0	0	1	0	0.75	0	0
茶亭村委会	3		18	12	1	1	1	52	9	4	38	11	0	0	1	0	1	0	0.97	0	0
麻车埠村委会	11		64.3	61.3	1	1	1	50	9	3	41	9	0	0	0.666667	0	3	1	0.8	0	0
呼日村委会	3		10.8	9.8	1	1	1	66	6	1	63	6	1	0	2	0	1	0	0.07	0	1
祥里村委会	9		16	16	1	3	1	30	6	2	29	8	0	0.5	0	0	1	0	12	0	1
新溪桥村委会	7		12.5	12.5	1	1	1	57	6	2	55	8	0	0	0	0	1	0	4.55	0	1
众社村委会	14		98	98	1	1	1	31	9	3	41	8	0.333333	0	0.666667	0	3	1	30	0	1
鹤里村委会	15		10.8	10.8	1	1	0	62	0	1	62	0	0	0	0	0	2	0	1.5	0	1
银坑村委会	3		27.5	26	1	1	1	35	9	3	41	8	0.666667	0	0.666667	0	1	0	0.95	0	0
呼日村委会	3		15	11	1	1	1	43	9	2	42	11	1	0	1	0	1	0	0.19	0	0
银坑村委会	3		13.1	13.1	1	1	1	65	9	2	65	8	0.5	0	0	0	1	0	0.91	0	0
银坑村委会	3		15.5	15.5	1	1	1	65	6	4	49	8	0.25	0	0	0	1	0	0.85	0	0
伍村村委会	11		26	23	1	1	1	49	9	3	41	11	0	0.333333	0.666667	1	3	0	0.6	0	0
呼日村委会	3		15.5	13	1	1	1	50	9	4	34	12	0	0	0.5	0	1	0	0.18	0	0
银坑村委会	3		23.5	18.5	1	1	1	36	12	2	35	11	0.5	0	1	0	1	0	0.98	0	0
银坑村委会	3		12.3	12.3	1	1	1	51	9	3	39	11	0.333333	0	0.333333	0	1	0	0.7	0	0
茶亭村委会	3		13.8	13.8	1	1	1	43	9	2	39	9	0.5	0	0	0	1	0	1.17	0	0
银坑村委会	3		15.3	15.3	1	1	0	58	6	1	58	6	0	0	0	0	1	0	0.7	0	0
新溪桥村委会	7		66	51	1	3	1	54	9	4	42	13	0	0	1	0	1	1	10	0	0
银坑村委会	3		17	15	1	1	1	65	6	4	52	8	0.25	0	0.5	0	1	0	1.95	0	0
虞溪村委会	2		21	16	1	1	1	48	9	3	39	11	0.333333	0.333333	0.666667	0	1	0	1.75	0	0
雪山村委会	17		67.5	67.5	1	1	1	56	12	4	42	11	0.25	0.25	0.25	0	3	1	3.35	0	1
阳光村委会	3		23.39	20.59	1	1	1	37	12	4	49	9	0.25	0	0.75	0	1	0	2.22	0	0
畈龙村委会	14		25	22.5	1	2	1	54	9	3	46	10	0.666667	0	1	0	1	1	0.85	0	1
南山村委会	18		4.5	4.5	1	1	1	57	9	3	43	11	0.333333	0	0	0	3	0	2.46	0	0
银坑村委会	3		13.5	13.5	1	1	1	62	9	2	58	8	0	0	0	0	1	0	0.78	0	0
茶亭村委会	3		16.7	12.7	1	1	1	46	9	3	37	11	0	0	0.666667	0	1	0	2.1	0	0
新溪桥村委会	7		7	7	1	1	1	61	6	2	61	6	0	0	0	0	1	0	3.4	0	1
新溪桥村委会	7		10.5	10.5	1	1	1	32	9	1	32	9	0	0	0	0	1	0	3.4	0	1
新溪桥村委会	7		12.5	12.5	1	1	1	47	9	3	38	11	0.333333	0	1	0	1	0	5	0	1
仁里村委会	3		18.3	12.3	1	1	1	54	9	3	43	9	0	0	1	0	1	0	1.39	0	0
桂芳桥村委会	16		29.5	20.5	1	1	0	64	6	5	48	10	0	0	0.8	0	1	0	12.77	0	1
射干村委会	14		1.5	4	1	1	1	63	6	6	42	8	0.166667	0.166667	0.333333	0	1	0	1.6	0	0
下许村委会	3		10	10	1	1	1	54	9	2	54	9	0	0	0	0	1	0	1.77	0	0
花戏村委会	1		15	15	1	1	1	28	9	4	44	9	0.5	0.25	0	0	1	0	19	0	1
茶亭村委会	3		18	15	1	1	1	58	9	4	41	11	0	0	0.5	0	1	0	1.39	0	0
亭口村委会	16		25	25	1	3	1	56	6	3	45	9	0	0	0.333333	0	1	0	18.49	0	1
银坑村委会	3		14.5	13	1	1	1	43	9	3	35	9	0.333333	0	0.333333	0	1	0	0.85	0	0
白牛村委会	2		26	16	1	1	1	54	9	4	41	13	0	0.5	1	0	2	0	1.2	0	0
银坑村委会	3		21.8	19.8	1	1	1	52	12	3	42	11	0.333333	0	0.333333	0	1	0	0.85	0	0
洪岭村委会	17		19	16	1	1	1	66	6	4	42	10	0.5	0.25	0.75	0	3	0	0.81	0	0
大地村委会	15		71.5	71.5	1	2	1	34	9	2	32	13	0.5	0	1	0	3	1	2	0	0
茶亭村委会	3		14	10	1	1	1	64	9	4	49	11	0.25	0	0.5	0	1	0	2.25	0	0
高乐村委会	4		42.5	42.5	1	1	1	56	12	4	43	14	0.25	0.25	0	0	3	1	7.8	0.1	1
银坑村委会	3		31	24	1	1	1	54	6	3	46	10	0	0	0.333333	0	1	0	0.7	0	0
仁里村委会	3		32	17	1	1	1	68	9	2	41	16	1	0	1	1	1	0	2.23	0	0
堰口村委会	18		18	6	1	1	1	61	6	3	44	7	0	0	1	0	3	1	4.82	0	0
伍村村委会	11		32	28.2	1	1	1	47	12	3	38	11	0.666667	0.333333	0.666667	0	3	1	0.53	1.1	0
武村村委会	15		11.8	10.8	1	1	1	50	9	4	37	10	0	0.25	0.25	0	2	0	1.4	0	0
银坑村委会	3		12.2	11.2	1	1	0	34	9	4	46	8	0.25	0	0.75	0	1	0	0.85	0	0
银坑村委会	3		20.5	13.5	1	1	0	34	9	2	38	9	1	0	1	0	1	0	2.1	0	0
西乐村委会	11		107.5	107.5	1	2	0	55	9	1	55	9	0	1	0	0	1	1	0.2	0	1
银坑村委会	3		10.1	10.1	1	1	0	65	6	2	53	11	0	0	0	0	1	0	0.08	0	1
下许村委会	3		13	10	1	1	1	61	9	4	48	10	0.25	0	0.5	0	1	0	1.64	0	0
呼日村委会	3		25.3	23.3	1	2	1	58	9	3	46	10	0	0	0.333333	0	1	0	0.25	0	0
银坑村委会	3		20.5	17.5	1	1	1	38	12	2	36	11	1	0	0.5	0	1	0	0.45	0	0
古竺村委会	16		38	26	1	1	1	44	6	3	36	9	0.333333	0	1	0	3	1	0.54	0	1
呼日村委会	3		16	14	1	1	1	52	9	3	44	10	0	0	0.333333	0	1	0	0.28	0	0
仁里村委会	3		17.8	11.8	1	1	0	53	9	4	34	14	0.25	0	1	0	1	0	1.68	0	0
横鑫村委会	18		22.8	17.8	1	1	1	66	6	1	65	6	1	0	1	0	3	1	1.5	0	1
湍口村委会	17		25.5	19.5	1	1	1	38	12	4	33	12	0.5	0	0.75	0	2	0	1.05	0	1
茶亭村委会	3		19.5	18.5	1	1	1	56	9	4	40	12	0.25	0	0.75	1	1	0	1.5	0	0
朱白村委会	2		12	11	1	1	1	57	9	4	43	13	0.25	0	0.75	0	1	0	2.8	0	0
下许村委会	3		8.8	6.8	1	1	1	62	9	2	60	8	0	0	0.5	0	1	1	2.53	0	0
马山村委会	11		13	13	1	1	1	51	9	3	40	9	0	0	0.333333	0	3	0	2.49	0	0
湍源村委会	17		36.5	32.5	1	1	1	59	12	4	46	13	0.5	0	0.5	0	2	1	3.21	0	0
双源村委会	15		26	21	1	3	1	51	9	4	38	11	0.25	0	0.5	0	3	1	2.65	0	0
新二村委会	3		27	19	1	1	1	65	6	3	56	6	0	0	1	0	1	0	0.86	0	0
银坑村委会	3		15.6	13.6	1	1	0	45	6	2	34	11	0	0	0.5	0	1	0	1.25	0	0
新二村委会	3		28.2	20.2	1	1	1	55	9	4	39	12	0	0	0.5	0	1	0	0.73	0	0
银坑村委会	3		35	22	1	1	1	57	9	4	44	12	0.25	0	0.75	1	1	0	0.9	0	0
浪山村委会	15		12	12	1	1	1	60	9	3	48	10	0	0	0.333333	0	3	1	1.26	0	0
朱白村委会	2		21.5	18.5	1	1	1	52	12	3	41	12	0	0	1	0	1	0	1.3	0	0
银坑村委会	3		16	11	1	1	1	34	9	2	34	9	0.5	0	1	0	1	0	0.41	0	0
夏村村委会	14		102	106	1	3	1	52	9	5	37	12	0.2	0	0.4	0	3	0	20	0	1
新二村委会	3		13.3	13.3	1	1	1	65	9	2	64	8	0.5	0	0	0	1	0	2.54	0	0
崂山村委会	9		22.8	17.8	1	1	1	67	6	1	65	6	1	2	2	0	3	0	4.7	0	1
光明村委会	18		65	65	1	3	1	38	9	2	37	9	1	0	0	0	1	0	40	0	0
下许村委会	3		6.8	6.8	1	1	1	60	9	2	61	8	0	0	0	0	1	0	1.41	0	0
新溪桥村委会	7		12.5	12.5	1	1	1	41	6	2	40	6	0.5	0	0	0	1	0	5.02	0	1
大山川村委会	3		17.5	13.5	1	1	1	46	9	3	38	10	0	0	0.666667	0	1	0	1.6	0	0
新溪桥村委会	7		12	12	1	1	1	32	9	2	32	9	0.5	0	1	0	1	0	4	0	1
青柯村委会	7		21	17	1	1	1	46	9	2	46	9	0	1	1	0	1	0	20	0	1
上东村委会	7		3	3	1	1	1	63	9	3	53	10	0.333333	0	0.333333	0	2	0	0.4	0	1
银坑村委会	3		10	10	1	1	1	82	6	1	45	9	2	0	0	0	1	0	0.9	0	0
伍村村委会	11		30	26	1	1	1	62	6	4	46	8	0.25	0	0.75	0	3	1	8	0	0
大溪坞村委会	15		40.5	32.5	1	1	1	53	12	2	51	9	0.5	0.5	0.5	0	1	0	0.3	0	1
鸠甫村委会	13		71	66	1	3	1	47	9	3	39	11	0.333333	0.666667	1	0	1	0	2.55	0	0
银坑村委会	3		22.5	17.5	1	1	1	34	12	3	50	8	0	0	0.333333	0	1	0	1.15	0	0
新二村委会	3		32.6	32.6	1	1	1	58	12	2	58	9	0	0	0	0	1	0	1.51	0	0
银坑村委会	3		21	11	1	1	1	50	9	3	42	10	0	0	0.666667	0	1	0	0.7	0	0
湍源村委会	17		24	20	1	1	1	53	9	4	40	13	0.5	0	0.5	0	2	0	0.2	0	1
茶亭村委会	3		16	13	1	1	1	57	6	4	43	8	0.25	0	0.75	0	1	0	1.32	0	0
白牛村委会	2		50	50	1	1	1	59	9	3	49	11	0.333333	0.666667	0.333333	0	4	0	1.09	0	0
武村村委会	15		13.3	11.8	1	1	1	54	9	4	43	8	0.5	0.25	0.25	0	2	0	1.4	0	1
银坑村委会	3		20	15	1	1	1	43	9	3	34	11	0	0	0.333333	0	1	0	1.33	0	0
谢家桥村委会	18		24	19	1	1	1	52	12	4	37	12	0.25	0	0.5	0	2	0	0.5	0	1
银坑村委会	3		13.3	10.3	1	1	1	50	9	3	41	11	0	0	0.333333	0	1	0	0.45	0	0
岛石村委会	3		21	16	1	1	0	72	6	2	46	9	1	0	1	0	1	0	2.66	0	0
联盟村委会	2		18	18	1	1	1	44	9	3	36	11	0	0	0	0	3	0	2.4	0.6	0
武村村委会	15		18.5	18.5	1	1	1	56	9	4	39	11	0.25	0.25	0.5	0	2	0	2.5	0	0
上沃村委会	11		83	81	1	1	1	71	9	3	36	12	0.666667	0	0.666667	0	1	0	2.35	0	0
茶亭村委会	3		23.5	19.5	1	1	1	60	12	3	49	11	0	0	0.333333	0	1	0	2.3	0	0
下许村委会	3		13	15	1	1	1	52	9	5	39	13	0.2	0	0.6	0	1	1	2.1	0	0
西乐村委会	11		29.5	26.5	1	2	1	57	6	3	45	7	0	0.666667	1	0	1	0	3.01	0	0
仁里村委会	3		19.5	11.5	1	1	1	44	9	3	34	14	0	0	0.666667	0	1	0	1.2	0	0
银坑村委会	3		16	11	1	1	1	63	6	4	43	10	0.5	0	0.5	0	1	0	1	0	0
上沃村委会	11		50.31	43.31	1	1	1	61	6	4	46	8	0.5	0	0.5	0	3	0	0.4	0.7	0
双坑村委会	18		21	16	1	1	1	62	9	4	46	9	0.25	0	0.5	0	3	0	1.42	0	0
银坑村委会	3		15	10	1	1	1	58	9	3	46	11	0	0	0.333333	0	1	0	1.2	0	0
黄川村委会	3		13	13	1	1	1	41	9	3	49	8	0.333333	0	0.666667	0	1	0	0.92	0	0
茶亭村委会	3		15.8	11.8	1	1	1	58	6	4	47	8	0.25	0	0.5	0	1	0	1.93	0	0
伍村村委会	11		23	20	1	1	1	57	9	3	45	9	0.333333	0	1	0	3	1	1	0.5	0
伍村村委会	11		26.8	25.8	1	1	1	66	6	1	61	6	1	0	1	0	3	1	0.43	0	0
长六村委会	16		21.5	21.5	1	2	1	66	9	2	40	11	0.5	0	1	0	3	1	0	3	1
大溪坞村委会	15		19.5	16.5	1	1	1	65	6	3	55	8	0.333333	0	0.333333	0	1	0	0.7	0	1
伍村村委会	11		51	51	1	1	1	47	6	3	37	10	0	0	0	0	3	1	1.78	0	0
新溪桥村委会	7		13	13	1	1	1	40	6	2	38	6	0.5	0	0	0	1	0	5.63	0	1
银坑村委会	3		15	10	1	1	1	55	9	4	40	11	0.25	0	0.5	0	1	1	1.51	0	0
银坑村委会	3		36	21	1	1	1	46	9	3	35	10	0	0	0.666667	0	1	0	1.4	0	0
大地村委会	15		25.5	23.5	1	2	1	51	6	4	40	8	0.25	0	1	0	1	0	3.6	0	1
银坑村委会	3		25	10	1	1	1	59	6	4	42	11	0	0	0.5	0	1	0	1.2	0	0
下埠村委会	18		16	16	1	1	1	67	6	4	41	9	0.25	0	0.75	0	1	0	4	0	1
鹤里村委会	15		22.5	22.5	1	1	1	52	12	4	39	12	0	0	0.25	0	2	1	3.77	0	0
茶亭村委会	3		16.1	11.8	1	1	0	62	6	2	63	6	0	0	0.5	1	1	0	0.83	0	1
茶亭村委会	3		14	12	1	1	1	56	9	4	44	9	0.5	0	0.25	0	1	0	1.67	0	0
兴龙村委会	10		95	80	1	3	1	41	9	2	36	9	0.5	0.5	0.5	0	1	1	0.1	0	1
银坑村委会	3		13	10	1	1	1	40	6	2	39	6	0.5	0	0.5	0	1	0	0.2	0	0
下许村委会	3		18	14	1	1	0	34	9	2	35	9	2	0	1	0	1	0	2.19	0	0
鹤里村委会	15		15	17	1	1	1	57	9	5	43	12	0.4	0	0.6	0	2	1	1.15	0	0
银坑村委会	3		15.5	13.5	1	1	1	52	6	3	42	8	0.333333	0	0.333333	0	1	0	1.68	0	0
银坑村委会	3		14.3	12.3	1	1	1	50	9	2	37	11	0	0	0.5	0	1	0	1	0	0
高云村委会	14		13	11	1	1	1	54	9	4	40	12	0.25	0	1	0	1	0	0.6	0	1
银坑村委会	3		35.6	30.6	1	1	1	53	9	3	42	10	0.333333	0	0.333333	0	1	0	0.7	0	0
谢家桥村委会	18		20	17	1	1	1	62	9	3	52	10	0.333333	0	0.333333	0	1	0	0.2	0	0
桥川村委会	3		14	12	1	1	1	53	9	3	43	10	0.333333	0	0.333333	0	1	0	3.47	0	0
阳光村委会	3		30.18	20.18	1	1	0	51	9	4	40	13	0	0.25	0.75	1	1	0	2.84	0	0
畈龙村委会	14		19	16	1	1	1	41	9	3	32	11	0	0.666667	0.666667	0	1	0	10.2	0	1
银坑村委会	3		25	15	1	1	1	68	6	2	54	8	0.5	0	0.5	0	1	0	1.2	0	0
浪山村委会	15		27	27	1	2	1	57	12	4	44	11	0.25	0	0.5	0	3	0	1.64	0	0
新二村委会	3		21.5	21.5	1	1	1	54	12	3	42	12	0	0	0.333333	0	1	0	0.94	0	0
祥里村委会	9		15	15	1	3	1	45	6	2	45	6	0	0	0	0	1	0	10	0	1
湍口村委会	17		19.5	11.5	1	1	1	48	9	4	34	11	0	0	0.75	0	2	0	0.5	0	1
呼日村委会	3		13	12	1	1	1	56	9	3	46	9	0.333333	0	0.333333	0	1	0	0.17	0	0
大山川村委会	3		24.4	19.4	1	1	1	46	12	1	46	12	0	0	1	0	1	0	0.95	0	0
仁里村委会	3		27	17	1	1	1	47	9	3	37	11	0	0	1	0	1	1	1.9	0	0
三口村委会	1		44	41	1	1	1	50	9	3	39	10	0	0	0.666667	0	3	0	2.6	0	0
银坑村委会	3		18.7	16.7	1	1	1	44	9	3	35	11	0	0	1	0	1	0	1.4	0	0
银坑村委会	3		25	10	1	1	1	55	9	4	42	10	0.25	0	0.5	0	1	0	1.5	0	0
新溪桥村委会	7		17.3	17.3	1	1	1	62	12	2	60	11	0	0.5	0	0	1	0	0.5	0	1
乐平村委会	11		97	90	1	1	1	48	6	4	34	8	0.5	0	0.5	0	3	1	2.48	0	0
呼日村委会	3		15	13	1	1	1	54	9	4	41	13	0.25	0	1	0	1	0	0.18	0	0
自由村委会	18		97	97	1	1	1	38	9	3	46	8	0.333333	0	0	0	3	1	3	0.36	1
大地村委会	15		17.5	17	1	2	1	57	6	3	46	7	0.333333	0	0.333333	0	1	0	2.1	0	1
银坑村委会	3		16	11	1	1	1	37	9	2	37	9	0.5	0	1	0	1	0	0.7	0	0
新溪桥村委会	7		12	12	1	1	1	49	9	2	49	9	0	0	0	0	1	0	4.78	0	1
呼日村委会	3		15	14	1	1	1	71	6	3	36	10	0.666667	0	0.666667	0	1	0	0.3	0	0
湍口村委会	17		25.5	15.5	1	1	1	65	6	4	53	9	0.25	0	0.5	0	2	0	0.3	0	1
花桥村委会	1		107.5	104.5	1	2	0	45	9	4	35	12	0.25	0.5	0.25	0	3	0	0.55	0	0
茶亭村委会	3		13	11	1	1	0	34	9	2	39	9	1	0	0.5	0	1	0	0.38	0	0
三口村委会	1		104.5	104.5	1	1	1	54	12	2	53	12	0	1	0	0	4	1	1.25	0	0
呼日村委会	3		16	13	1	1	0	55	9	2	59	11	0	0	1	0	1	0	0.2	0	0
新溪桥村委会	7		14.2	14.2	1	1	1	28	9	2	27	9	0.5	0	0	0	1	0	5.88	0	1
岛石村委会	3		27	21	1	1	1	53	9	4	40	11	0.5	0	0.75	0	1	0	4.01	0	0
双庙村委会	15		49	34	1	1	1	57	6	4	43	8	0	0	0.75	0	3	0	3.2	1.4	0
花戏村委会	1		103	107	1	3	1	50	9	5	36	12	0.2	0	0.6	0	3	0	0.33	1.72	1
银坑村委会	3		35	20	1	1	1	56	9	2	55	9	0	0	1	0	1	0	0.95	0	0
银坑村委会	3		22.5	14.5	1	1	1	48	9	4	34	12	0	0	0.5	0	1	0	1.1	0	0
茶亭村委会	3		15	12	1	1	1	58	9	4	42	9	0.5	0	0.5	0	1	0	2.01	0	0
雪山村委会	17		97	82	1	1	1	56	6	4	40	10	0.25	0.25	0.5	0	3	1	2	0.8	0
西乐村委会	11		46.3	43.5	1	2	1	49	9	3	38	11	0	0.333333	0.666667	0	1	0	1.86	0	0
呼日村委会	3		29	24	1	1	1	57	9	3	45	10	0.333333	0.666667	0.666667	0	1	0	0.2	0	0
九都村委会	13		25	16	1	3	1	43	9	3	34	10	0	0	0.666667	0	1	0	9.06	0	1
白牛村委会	2		54	51	1	1	1	54	9	4	40	10	0	0.5	1	0	1	0	18	0	1
岛石村委会	3		17.6	11.6	1	1	1	53	9	3	46	11	0	0	1	0	1	0	1.29	0	0
伍村村委会	11		17.6	13.3	1	1	1	47	9	3	38	10	0.333333	0.333333	1	0	3	1	0.84	0.4	0
青柯村委会	7		22.5	19.5	1	1	1	50	12	2	51	11	0	0.5	0.5	0	1	0	5.5	0	1
九里村委会	16		21	16	1	3	1	51	9	3	44	10	0	0.333333	0.333333	0	1	0	16	0	1
银坑村委会	3		32	19	1	1	1	56	6	4	42	11	0	0	0.5	1	1	0	1.08	0	0
银坑村委会	3		18	13	1	1	1	49	9	3	39	10	0	0	0.666667	0	1	0	1.12	0	0
板桥村委会	1		15	15	1	3	1	58	6	1	58	6	0	1	0	0	1	0	0.92	0	1
下许村委会	3		13	11	1	1	1	57	9	3	48	10	0.333333	0	0.666667	0	1	1	2	0	0
银坑村委会	3		27	15	1	1	1	57	9	3	45	11	0.333333	0	0.333333	0	1	0	1.25	0	0
银坑村委会	3		25	19	1	1	1	52	9	3	44	10	0	0	0.333333	0	1	0	0.81	0	0
钱王铺村委会	7		12	16	1	1	1	65	6	5	49	8	0.2	0	0.6	0	1	0	3.98	0	1
湍口村委会	17		29	19	1	1	1	50	9	4	38	13	0.25	0	0.5	0	2	0	0.2	0	1
秀溪村委会	5		56	56	1	1	1	44	9	2	44	9	1.5	0.5	0	0	3	0	4.9	0	1
西乐村委会	11		45.5	42.5	1	2	1	45	9	3	37	11	0	0.666667	0.666667	0	1	0	3.59	0	0
孙家村委会	2		13	13	1	1	1	53	9	4	41	13	0	0	0.25	0	1	0	1.2	0	0
银坑村委会	3		16.4	13.4	1	1	1	57	9	3	46	10	0	0	0.333333	0	1	0	1.25	0	0
银坑村委会	3		17.2	13.2	1	1	1	48	9	3	35	10	0.333333	0	0.333333	0	1	0	0.4	0	0
银坑村委会	3		27	17	1	1	1	52	9	3	41	10	0	0	1	0	1	0	0.75	0	0
孙家村委会	2		15	15	1	1	0	60	9	2	60	11	0.5	0	0.5	1	1	0	0.7	0	1
银坑村委会	3		21.5	19.5	1	1	1	56	9	2	54	9	0	0	0.5	0	1	0	1.5	0	0
银坑村委会	3		28	16	1	1	1	51	9	4	38	13	0	0	0.75	0	1	0	0.73	0	0
钱王铺村委会	7		23.5	27.5	1	2	1	55	6	5	36	12	0	0.4	1	0	3	0	1.25	0	0
仁里村委会	3		17.5	11.5	1	1	1	53	9	3	43	11	0	0	1	0	1	0	1.58	0	0
乐平村委会	11		58	53	1	1	1	45	9	3	35	8	0	0	0.666667	0	3	0	2.08	0	0
兴龙村委会	10		26.1	25.1	1	2	1	64	9	3	56	10	0	0.333333	1	0	1	0	0.55	0	0
西乐村委会	11		49.5	46.5	1	2	1	53	9	4	34	11	0.25	0.5	0.75	0	1	0	1.66	0	0
下许村委会	3		13	11	1	1	1	59	9	3	49	11	0.333333	0	0.666667	0	1	0	1.48	0	0
古竺村委会	16		20.5	16.5	1	1	1	49	12	3	39	13	0	0	0.666667	0	3	1	0.77	0	1
大山川村委会	3		13.3	12.3	1	1	1	54	9	4	41	11	0.25	0	0.5	0	1	0	2.4	0	0
呼日村委会	3		17	13	1	1	1	53	9	4	40	8	0.25	0	1	0	1	0	0.2	0	0
浪山村委会	15		20.5	20.5	1	2	1	64	6	4	49	8	0.75	0	0.5	0	1	0	0.76	0	1
虞溪村委会	2		63	62	1	1	1	57	9	4	45	11	0.5	0	1	0	3	0	2.71	0	0
银坑村委会	3		12.5	11	1	1	1	47	9	3	49	8	0.333333	0	0.333333	0	1	0	0.34	0	0
横徐村委会	14		33	33	1	1	1	46	9	4	32	12	0	0.25	0.25	0	2	0	3.4	0	0
银坑村委会	3		35.8	29.8	1	1	1	54	12	4	39	11	0.25	0	0.75	0	1	0	1.76	0	0
环湖村委会	1		55.5	47.5	1	3	1	58	12	2	57	11	0	0.5	0.5	0	3	0	0.81	0	0
兴龙村委会	10		17	16	1	1	1	47	9	3	37	10	0.333333	0	0.666667	0	1	0	0.95	0	0
大溪坞村委会	15		14	13	1	1	1	47	9	3	39	11	0.666667	0	0.333333	0	1	0	2.76	0	0
钱王铺村委会	7		12.5	10	1	1	1	54	6	3	41	9	0	0	0.333333	0	1	0	10.08	0	0
锦源村委会	8		6	1	1	1	1	61	9	2	46	13	0	0	1	0	1	0	0.31	0	0
银坑村委会	3		19	11	1	1	1	53	9	4	39	11	0	0	0.5	0	1	0	0.85	0	0
湍口村委会	17		28.5	23.5	1	1	1	53	12	4	41	11	0.25	0	0.5	0	2	0	0.2	0	1
门口村委会	16		48.5	41	1	1	1	57	9	3	44	12	0	0	1	0	2	0	1.2	0	0
谢家桥村委会	18		20.5	12.5	1	1	1	54	9	3	42	10	0.333333	0	0.666667	0	2	1	1.36	0	0
藻溪村委会	16		46	46	1	3	1	56	12	3	45	12	0	0	1	0	3	1	1.05	2.72	0
藻溪村委会	16		45.5	45.5	1	3	1	55	12	3	44	13	0.333333	0	1	0	3	1	4	3.79	0
长六村委会	16		10	10	1	1	1	53	9	3	46	10	0.333333	0	0.333333	0	1	0	5	0	0
银坑村委会	3		19.8	14.8	1	1	1	53	9	3	43	10	0	0	1	0	1	0	2.1	0	0
逸逸村委会	18		42.8	39.8	1	1	1	52	9	3	41	10	0	0.333333	0.333333	0	3	0	0.2	0	0
西乐村委会	11		41.3	36.3	1	2	1	62	6	4	48	9	0.25	0	0.75	0	1	1	2.91	0	0
碧淙村委会	14		30.5	30.5	1	1	1	65	6	4	52	8	0.75	0	0	0	1	0	34.4	0	0
大溪坞村委会	15		18	15	1	1	1	48	9	3	40	11	0.333333	0	0.666667	0	1	0	0.5	0	0
大山川村委会	3		21.85	18.85	1	1	0	41	12	4	42	12	0.25	0	0.5	0	1	0	3.75	0	0
银坑村委会	3		25	17	1	1	1	66	6	3	35	13	0.666667	0	0.666667	0	1	0	1.1	0	0
银坑村委会	3		24	21	1	1	1	51	9	3	42	11	0	0	1	1	1	0	2.38	0	0
告岭村委会	16		19	19	1	1	1	54	9	3	42	10	0	0	0	0	2	0	0.05	0	1
银坑村委会	3		24.1	22.1	1	1	1	56	12	4	39	13	0	0	0.5	0	1	0	2.2	0	0
新溪桥村委会	7		7.8	7.8	1	1	1	61	6	2	61	6	0	0	0	0	1	0	4.95	0	1
银坑村委会	3		19.7	12.7	1	1	1	57	9	3	47	9	0	0	0.666667	0	1	0	0.87	0	0
太平里村委会	3		30	22	1	1	1	62	9	3	45	11	0.333333	0	1	0	1	0	1.1	0	0
阳光村委会	3		23.1	22.3	1	1	1	39	12	3	46	9	0.666667	0.333333	0.666667	0	1	1	2.12	0	0
夏村村委会	14		21.8	21.8	1	1	1	60	9	2	60	9	0.5	0.5	0	0	1	1	25.4	0	1
伍村村委会	11		27.7	24.5	1	2	1	57	9	3	49	10	0.333333	0	1	0	1	0	0.88	2	0
银坑村委会	3		17.5	17.5	1	1	0	68	6	0	44	10	0.25	0.1	0.6	0	1	0	1.03	0	0
孙家村委会	2		19.5	13.5	1	1	1	50	9	3	42	10	0	0.333333	0.333333	0	1	0	1.6	0	0
景村村委会	15		37.5	37.5	1	1	1	47	12	3	37	12	0	0	0	0	1	1	302.4	0	0
虞溪村委会	2		51	47	1	3	1	54	9	3	41	11	0	0.333333	0.666667	0	1	0	2.83	0	0
阔滩村委会	11		27	21	1	1	1	53	9	4	41	10	0.5	0.5	0.5	0	3	1	1.22	0	0
横街村委会	7		56.5	56.5	1	1	1	53	12	4	39	12	0	0	0.5	0	3	0	0.5	0	0
银坑村委会	3		17	11	1	1	1	46	9	3	36	11	0	0	0.666667	0	1	0	0.7	0	0
伍村村委会	11		25.9	25.2	1	2	1	57	6	3	45	7	0	0	0.666667	0	3	0	0.35	2.45	0
银坑村委会	3		21.5	18.5	1	1	1	47	9	3	37	11	0	0	0.333333	0	1	0	0.75	0	0
双坑村委会	18		52	42	1	1	0	52	9	2	55	9	0.5	0.5	0.5	0	3	0	1.4	0	1
新溪桥村委会	7		13.7	13.7	1	1	1	48	6	2	49	6	0	0	0	0	1	0	6	0	1
银坑村委会	3		12	10	1	1	1	35	9	2	35	9	1	0	0.5	0	1	0	0.7	0	0
桥川村委会	3		17	15	1	1	1	65	9	5	44	9	0.2	0	0.6	0	1	0	2.95	0	0
青云村委会	14		9.3	7.8	1	1	1	60	9	2	60	9	0	0	1	0	2	1	0.8	0	0
扶西村委会	18		43.2	43.2	1	1	1	47	9	3	33	10	0	0	0	0	3	1	2.63	0	1
堰口村委会	18		50.3	35.3	1	1	1	40	9	3	44	7	0.666667	0	1	0	3	0	0.42	1.7	1
谢家桥村委会	18		13	12.5	1	1	1	53	9	3	42	8	0	0	0.333333	0	1	0	0.2	0	0
九龙村委会	2		24.3	24.3	1	1	1	61	12	2	60	9	0	0	0	0	1	0	4.5	0	0
桥川村委会	3		12	10	1	1	1	60	6	4	47	9	0.25	0	0.5	0	1	0	3.56	0	0
银坑村委会	3		15	15	1	1	1	25	9	3	34	8	0.333333	0	0.666667	0	1	0	1.65	0	0
桂芳桥村委会	16		35.9	35.5	1	1	1	54	9	4	39	10	0	0	0.25	0	1	1	55.07	0	1
银坑村委会	3		24.8	22.8	1	1	1	53	12	4	36	12	0	0	0.25	0	1	0	0.55	0	0
寨村村委会	15		61.5	46.5	1	1	1	48	6	3	37	10	0.333333	0	0.666667	0	1	0	0.5	0	1
黄川村委会	3		20.5	18.5	1	1	1	53	12	4	39	11	0.5	0	0.5	0	1	0	0.8	0	0
新二村委会	3		30.8	32.8	1	1	1	52	9	5	33	11	0.2	0	0.8	0	1	0	1.09	0	0
塔山村委会	11		108.5	106.5	1	1	1	52	12	4	39	12	0	0	1	1	3	0	1	0	0
银坑村委会	3		11.5	11.5	1	1	1	54	9	2	52	8	0	0	0	0	1	0	0.77	0	0
豆川村委会	1		20	20	1	1	1	52	9	4	40	11	0.25	0	0.5	0	2	0	1.71	0	0
湍口村委会	17		16.2	16.2	1	1	1	47	9	3	37	10	0.333333	0.333333	0	0	2	0	0.3	0.4	1
双坑村委会	18		98	87	1	1	1	65	6	5	45	8	0	0	0.6	0	3	0	2	0	1
大地村委会	15		28.5	26.5	1	2	1	56	6	3	45	8	0	0	1	0	1	0	8.69	0	0
茶亭村委会	3		12	11	1	1	1	42	9	4	29	11	0	0	0.5	0	1	0	0.59	0	0
茶亭村委会	3		12.25	11.45	1	1	1	45	9	3	37	10	0	0	0.333333	0	1	0	0.87	0	0
银坑村委会	3		28	23	1	1	1	42	9	2	41	9	1	0	0.5	0	1	0	0.7	0	0
大溪坞村委会	15		17.8	16	1	1	1	51	9	3	41	11	0	0	0.666667	0	1	0	0.53	0	1
银坑村委会	3		17.5	14.5	1	1	0	56	6	4	41	8	0.25	0	0.75	0	1	0	1.3	0	0
九里村委会	16		20	20	1	1	1	68	6	2	52	8	0.5	0	0	0	1	0	1.63	0	1
桂芳桥村委会	16		35.6	35	1	1	1	53	9	4	41	9	0.25	0	0.25	0	1	0	48.75	0	1
藻溪村委会	16		13	13	1	1	1	48	9	3	39	10	0.333333	0	0.333333	0	2	0	4.51	0	0
银坑村委会	3		10	10	1	1	1	56	9	2	56	9	0	0	0	0	1	0	0.91	0	0
周云村委会	16		84	74	1	2	1	51	12	2	51	12	0	0.5	1	0	3	1	0	2.2	1
下许村委会	3		25.5	23.5	1	1	1	37	16	2	38	16	0.5	0.5	1	1	1	1	0.77	0	0
茶亭村委会	3		15.25	12.25	1	1	1	59	9	4	44	9	0.25	0	0.75	0	1	1	0.89	0	1
湍口村委会	17		16	14	1	1	1	52	9	3	39	10	0.333333	0	0.333333	0	1	0	0.2	0.83	1
桥川村委会	3		23	17	1	1	0	50	9	4	40	13	0	0	0.5	1	1	0	6.18	0	0
呼日村委会	3		16	13	1	1	1	58	9	4	37	11	0	0	0.5	0	1	0	0.3	0	0
阳光村委会	3		23.52	14.52	1	1	1	37	9	4	49	8	0.25	0	0.75	0	1	0	1.86	0	0
光明村委会	18		60	60	1	1	0	45	9	3	38	9	0	0	0	0	1	0	48.83	0	0
里畈村委会	14		20	20	1	1	1	72	6	2	35	9	1.5	1	0	0	1	0	20	0	1
光辉村委会	14		18	17	1	1	1	63	9	4	46	12	0	0	1	0	1	0	0.5	0	1
呼日村委会	3		11	11	1	1	1	68	6	3	45	8	1	0	0	0	1	0	0.17	0	0
逸逸村委会	18		82.2	78.2	1	1	1	51	6	3	40	8	0.333333	0.333333	0.333333	0	3	0	0.3	1.9	0
阔滩村委会	11		20	20	1	1	1	60	6	3	49	7	0	0.333333	0.333333	0	3	1	2	0	0
横街村委会	7		18	18	1	1	1	46	9	3	36	9	0.333333	0	0	0	1	0	3	0	1
银坑村委会	3		10	10	1	1	1	59	6	2	57	6	0.5	0	0	0	1	0	0.08	0	0
银坑村委会	3		17	10	1	1	1	67	6	3	41	9	0.333333	0	0.333333	0	1	0	0.6	0	0
银坑村委会	3		10.5	10.5	1	1	1	44	9	3	34	10	0.333333	0	0	0	1	0	2.8	0	0
大地村委会	15		33.5	31.5	1	2	1	52	6	4	35	11	0	0	0.75	0	1	0	2.5	0	0
虞溪村委会	2		41.5	33.5	1	1	1	49	12	4	34	12	0.25	0.25	0.75	0	1	0	1.1	0	0
湍口村委会	17		58.5	43.5	1	1	1	48	12	4	36	13	0.25	0	1	0	2	0	0.18	0	1
亭口村委会	16		19	20	1	1	1	68	6	6	42	12	0.166667	0.166667	0.833333	0	1	0	7.42	0	1
阔滩村委会	11		13	11	1	1	1	50	9	4	36	9	0	0.25	0.75	0	3	1	4.24	2	0
武村村委会	15		23.5	17.5	1	1	1	66	0	4	44	9	0.25	0	0.5	1	2	0	0.95	0	0
潘联村委会	12		57	47	1	3	1	54	9	4	44	11	0.25	0	1	0	1	0	16.18	0	0
银坑村委会	3		25	23	1	1	1	52	12	3	41	11	0	0	0.333333	0	1	0	1.4	0	0
武村村委会	15		28.8	27.8	1	1	1	55	12	5	40	12	0.4	0.4	0.6	0	2	0	2.3	0	0
仁里村委会	3		23	18	1	3	1	48	9	2	48	11	0	0	0.5	0	1	0	1.31	0	0
大山川村委会	3		19.5	18.5	1	1	1	58	9	5	42	11	0.4	0	0.8	0	1	0	3.3	0	0
茶亭村委会	3		16.2	17.2	1	1	1	57	9	5	38	9	0.2	0	0.8	0	1	0	2.13	0	0
银坑村委会	3		12.3	11.3	1	1	1	58	9	3	46	10	0	0	0.666667	0	1	0	0.5	0	0
银坑村委会	3		18	10	1	1	1	52	9	3	43	10	0	0	0.333333	0	1	1	1.26	0	0
银坑村委会	3		24.3	18	1	1	1	47	6	4	35	11	0	0	0.5	0	1	0	2.36	0	0
余村居委会	7		28.3	28.3	1	1	1	61	16	1	61	16	0	1	0	0	1	0	120	0	0
白牛村委会	2		10.8	10.8	1	1	1	65	9	1	65	9	1	2	0	0	1	0	15	0	1
虞溪村委会	2		23.25	22.25	1	1	1	52	16	2	52	13	0	0	0.5	0	1	0	2.85	0	0
光辉村委会	14		32	27	1	1	1	52	9	3	40	9	0	0	1	0	1	0	0.5	0	1
钱王铺村委会	7		21.7	13.7	1	1	1	63	6	3	54	7	0	0	0.333333	0	1	0	7.5	0	1
银坑村委会	3		21	11	1	1	1	51	9	3	42	11	0	0	1	0	1	0	0.7	0	0
银坑村委会	3		25.5	20.5	1	1	1	56	12	3	44	11	0	0	0.333333	0	1	0	2.81	0	0
阳光村委会	3		19.82	17.72	1	1	1	43	9	4	42	10	0.25	0	0.25	0	1	0	0.92	0	0
下许村委会	3		14	12	1	1	1	71	6	1	44	16	3	0	1	0	1	0	2.3	0	0
大地村委会	15		18.5	18.5	1	2	1	58	9	4	43	13	0.25	0	0.75	1	1	0	2.67	0	0
白牛村委会	2		36	26	1	1	1	64	9	3	52	9	0.333333	0.333333	1	0	2	0	2.3	0	0
银坑村委会	3		28	22	1	1	1	41	12	3	34	11	0	0	0.333333	0	1	0	0.76	0	0
古竺村委会	16		19	11	1	1	1	52	9	4	39	12	0.25	0	1	0	3	1	1.06	0	1
湍口村委会	17		27	21	1	1	1	52	12	2	38	14	0.5	0	0.5	0	2	0	0.4	0	1
银坑村委会	3		10	10	1	1	1	51	9	3	38	10	0	0	0	0	1	0	0.74	0	0
潜东村委会	18		34.8	22.3	1	1	1	47	12	3	37	12	0	0	1	0	1	0	0.5	0	1
花戏村委会	1		9.1	9.1	1	1	1	64	6	2	63	6	0	1	0	0	1	0	6.02	0.7	1
麻车埠村委会	11		60	60	1	1	1	53	9	4	39	10	0	0	0.5	0	3	0	1.1	0	1
银坑村委会	3		13	12	1	1	1	39	9	3	46	8	0.333333	0	0.333333	0	1	0	0.5	0	0
茶亭村委会	3		28.5	25.5	1	1	1	60	12	4	44	12	0.25	0	1	1	1	0	2.23	0	0
下许村委会	3		15	13	1	1	0	66	6	3	36	13	0.666667	0	1	0	1	0	2.72	0	0
下许村委会	3		13	11	1	1	1	49	9	3	41	11	0	0	1	0	1	1	2.51	0	0
大鹄村委会	13		22	20	1	3	1	56	6	3	44	10	0	0.333333	0.333333	0	1	1	9.34	0	0
杨洪村委会	18		12.2	11.4	1	1	1	72	6	1	39	9	2	0	1	0	1	0	0.16	0	1
石长城村委会	13		44.5	43	1	2	1	56	12	3	47	11	0.666667	0	0.333333	0	1	0	2	0	0
大地村委会	15		25.5	24.5	1	2	1	55	6	3	44	9	0	0	1	0	1	0	3.32	0	1
银坑村委会	3		18.8	8.8	1	1	1	61	6	2	60	6	0	0	0.5	0	1	0	0.5	0	0
群沃村委会	10		35	31.5	2	1	1	49	9	3	39	10	0.333333	0	1	0	4	0	7.8	0.1	1
花戏村委会	1		16.6	12.3	2	1	1	52	9	3	43	11	0.666667	0.666667	1	0	2	0	0.42	2.8	1
虞溪村委会	2		18.25	22.75	2	1	1	60	6	5	41	10	0.4	0	0.6	1	1	0	2.19	0	0
七都村委会	5		24	17.5	2	3	1	38	12	3	45	10	0.333333	0.333333	0.333333	0	1	0	4.6	0	0
三口村委会	1		103.5	105	2	1	1	56	12	4	42	14	0.75	0.75	0.5	0	3	0	1.45	0	0
闽坞村委会	16		20	18.5	2	3	1	56	9	3	41	6	0	0	0.666667	0	5	1	20.5	0	1
安村村委会	12		53	51.5	2	3	1	47	9	3	38	10	0.333333	0	0.666667	0	1	0	1.5	1	0
七都村委会	5		97	91.5	2	1	1	52	9	4	39	9	0.25	0.25	0.75	0	3	1	49.12	0	0
葱坑村委会	1		44.5	31	2	1	1	55	12	4	43	14	0	0.25	1	0	1	0	2.58	0	0
花戏村委会	1		53.7	40.2	2	1	1	40	16	2	39	16	1	0.5	1	0	2	0	3	0	0
伍村村委会	11		20.5	19	2	1	1	46	9	3	35	11	0.333333	0.333333	0.333333	0	3	0	0.49	0	0
豆川村委会	1		69.5	56	2	1	1	54	12	4	41	11	0.5	0.25	0.75	0	3	0	1.3	0	0
麻车埠村委会	11		18	16.5	2	1	1	52	9	3	42	11	0	0	1	0	3	0	2	0	0
塘秀村委会	17		30	16.5	2	3	1	50	9	3	41	10	0	0.666667	1	0	3	1	0.63	0	0
麻车埠村委会	11		39.5	41	2	2	1	51	9	4	38	11	0.5	0.5	0	0	3	0	1	0	0
夏村村委会	14		97	88.5	2	1	1	45	9	3	37	9	0.333333	0.333333	1	0	1	0	118.7	0	1
乐平村委会	11		93	91.5	2	1	1	46	6	3	37	8	0	0	0.666667	0	3	0	1.85	0	1
秋口村委会	1		108.5	110	2	3	1	50	16	2	49	16	0	1	0	0	3	0	2	0	1
童家村委会	17		106.3	92.8	2	3	0	61	12	2	61	9	0	0	1	0	1	1	0.3	0	1
国石村委会	10		51.5	42	2	3	1	46	12	5	29	12	0.2	0.4	0.4	0	1	0	1.2	0	0
九里村委会	16		39	35.5	2	3	1	56	6	4	42	11	0	0.5	0.5	1	1	0	25	0	1
对石村委会	16		20.8	22.3	2	1	1	60	9	2	60	8	0	0	0.5	0	1	1	35	0	1
豆川村委会	1		49	50.5	2	1	1	63	6	4	49	10	0.25	0.25	0.25	0	3	1	7.66	0	0
肇村村委会	16		25	26.5	2	3	1	63	6	2	58	8	0	0	0	0	1	1	74.28	0	1
对石村委会	16		16	17.5	2	1	1	61	9	4	44	10	0.25	0	0.5	0	1	1	25	0	1
望湖村委会	10		104.5	91	2	1	1	56	12	3	46	11	0.333333	0.333333	0.666667	0	3	0	3.8	0	0
九都村委会	13		90	81.5	2	3	1	62	9	3	50	10	0.666667	0	1	0	1	0	42.85	0	0
花戏村委会	1		20.1	13	2	1	1	65	6	4	50	9	0.25	0.5	0.5	0	1	0	5.2	0	1
花戏村委会	1		28	26.5	2	3	1	45	9	3	36	10	0	0	1	0	3	1	0.48	1.7	1
上沃村委会	11		19	20.5	2	1	1	55	9	1	55	9	0	0	0	0	3	0	0.2	0.4	1
九都村委会	13		34	25.5	2	2	1	46	12	3	36	13	0	0	0.666667	0	1	0	10.31	0	0
千茂村委会	18		93	79.5	2	2	1	47	12	3	39	13	0	0.333333	1	0	2	1	15	0	0
朱秀村委会	5		108.5	110	2	3	1	41	12	2	39	11	2	0	0	0	2	0	10	0	1
白牛村委会	2		58	44.5	2	2	0	54	12	4	43	11	0	0.75	1	0	2	0	1.2	0	0
里畈村委会	14		14.3	13.8	2	1	1	61	12	1	61	12	0	1	1	0	3	0	3	0	1
花戏村委会	1		19.23	12.53	2	1	1	59	6	3	51	8	0.333333	0.666667	1	0	1	0	6.5	0.86	1
周云村委会	16		102	88.5	2	3	1	57	9	4	44	13	0.25	0.25	1	0	1	0	102.9	0	1
童家村委会	17		41.5	28	2	1	1	57	16	2	56	13	0	1	0.5	1	1	1	0.4	0	1
杨溪村委会	13		36.5	26	2	1	1	58	12	3	46	12	0.333333	0.333333	1	1	1	0	360.23	0	0
伍村村委会	11		47	40.5	2	1	1	53	9	4	41	13	0.25	0	0.25	0	3	0	0	0	1
花戏村委会	1		63	64.5	2	1	1	60	12	3	51	11	0	0.333333	1	0	1	0	305	0	0
湍源村委会	17		38.3	29.8	2	1	1	48	9	3	37	10	0.333333	0	0.666667	0	2	1	0.22	0	1
如龙村委会	1		15.8	14.3	2	3	1	69	6	1	63	6	1	0	2	0	1	0	7	0	0
双塔村委会	15		57.5	59	2	1	1	50	12	3	40	11	0	0	1	0	3	1	0	0	1
麻车埠村委会	11		103.5	105	2	1	1	60	12	3	49	12	0.333333	1	0	0	3	0	0.78	0	1
上沃村委会	11		31.3	26.8	2	1	1	54	6	4	41	8	0	0	0.5	0	3	1	0	0.9	1
青云村委会	14		14	14	3	1	0	64	6	3	40	8	0	0	0.666667	0	2	0	2	0	0
白牛村委会	2		43	43	3	1	1	46	9	3	37	10	0.333333	0.666667	0	0	1	0	200	0	0
徐村村委会	16		101	100	3	3	1	44	9	3	39	11	1	0	1.66667	0	1	1	0.6	0	1
横徐村委会	14		24	24	3	1	1	53	9	2	50	8	0.5	0.5	0	0	2	0	3.51	0	0
武山村委会	16		25.5	22.5	3	3	1	50	12	3	41	12	0	0.333333	1	0	2	0	0.7	0	1
如龙村委会	1		19	19	3	3	1	70	6	0	44	10	0.25	0.1	0.6	0	1	0	16.32	0	0
自由村委会	18		113	113	3	2	0	53	12	3	42	15	0	0	0	0	1	0	100	0	1
七坑村委会	11		93.5	93.5	3	2	1	50	9	3	34	10	0	0	0	0	3	0	0.66	0	0
乐平村委会	11		29	29	3	1	0	53	6	3	46	9	0.333333	0.333333	0.666667	0	3	0	0.84	0	0
徐村村委会	16		52	51.5	3	3	1	47	12	3	36	11	0	0	0.666667	0	1	1	6.4	0	1
学川村委会	5		15.5	14.5	3	3	1	46	12	3	37	13	0	0.333333	0.333333	0	1	0	13.15	0	0
灵溪村委会	1		96	81	3	1	1	54	6	4	39	9	0.25	0.25	1	0	3	0	3.6	0	1
板桥村委会	1		100	100	3	3	1	49	9	4	39	9	0	0	0.5	0	4	0	0	0	1
九里村委会	16		101	90	3	3	1	63	6	5	45	10	0.4	0.6	0.6	0	1	1	310	0	0
乐平村委会	11		23	23	3	1	1	56	0	4	39	6	0	0	0.25	0	3	0	4.83	0	0
三口村委会	1		103.5	88.5	3	1	1	55	12	3	44	11	0.333333	0.333333	1	0	3	1	1	0	0
七坑村委会	11		103.5	103.5	3	2	1	42	9	4	41	9	0	0.25	0	0	3	0	0.8	0	0
方元村委会	18		44	39	3	3	1	59	9	2	47	9	0.5	0	1	0	1	0	29.09	0	1
沈家坞村委会	11		36	33	3	3	1	50	9	3	40	12	0.666667	0.666667	0.333333	0	5	1	2.1	0	0
横街村委会	7		14	14	3	1	1	69	6	3	35	11	0.666667	0	0.666667	0	1	0	2	0	0
锦源村委会	8		36.5	36.5	3	1	1	50	16	3	40	12	0	0.666667	1	0	1	1	1	0	0
石室村委会	17		39.5	34.5	3	1	1	44	12	3	35	10	0	0.333333	0.666667	0	1	1	60	0	1
中鑫村委会	5		8	8	3	1	1	43	6	2	43	8	0.5	0	0	0	1	0	30	0	1
乐平村委会	11		29	29	3	1	0	57	9	4	44	12	0	0.25	0.5	0	3	0	4	0	0
灵溪村委会	1		19	9	3	1	1	48	9	2	47	9	0	0	1	0	1	0	5.12	0	0
横街村委会	7		10.5	10.5	3	1	1	64	6	3	51	9	0.333333	0	0.333333	0	1	0	0.5	0	0
如龙村委会	1		45.5	45.5	3	3	1	35	12	2	32	12	1	0.5	0	0	1	0	20	0	0
化龙村委会	9		81	81	3	3	0	52	9	3	42	11	0	0	0.333333	0	1	0	128	0	1
横街村委会	7		10.2	10.2	3	1	1	63	6	4	49	8	0.25	0	0.5	0	1	0	0.1	0	1
灵溪村委会	1		70.5	55.5	3	3	1	44	12	4	33	12	0	0.25	0.5	0	1	0	85	0	0
严家村委会	16		100	100	3	3	1	59	6	3	50	7	0.333333	0	0	0	1	1	208.3	0	0
徐村村委会	16		88	86	3	3	1	55	9	3	46	10	0	0.666667	1	0	1	1	0.9	0	1
横街村委会	7		11	11	3	1	1	56	9	4	44	10	0.5	0	0.5	0	1	0	0.4	0	0
如龙村委会	1		16.8	15.8	3	3	1	65	9	2	63	8	0.5	0	1	0	1	0	25	0	0
横街村委会	7		12	12	3	1	1	49	6	2	38	6	0.5	0	0	0	1	0	4.8	0	1
灵溪村委会	1		23	11	3	1	1	62	6	3	54	7	0	0	1	0	1	0	4.15	0	0
花桥村委会	1		47.5	43.5	3	2	1	58	9	3	48	10	0	0.333333	0.333333	0	1	0	0.8	0	0
白牛村委会	2		13	13	3	1	0	66	6	1	39	9	2	2	0	0	1	0	20	0	1
横街村委会	7		43	43	3	1	1	35	9	4	47	8	0.25	0.25	0	0	3	0	1.5	0	0
横街村委会	7		12	16	3	1	1	63	9	5	44	10	0.4	0	0.6	0	1	0	0.6	0	0
三联村委会	17		41.9	36.9	3	2	1	53	9	3	44	10	0.333333	0	0.333333	0	1	0	0.8	0	0
三口村委会	1		59	59	3	1	1	57	9	2	55	9	0	0	1	0	3	0	1.8	0	0
一都村委会	16		9	9	3	1	1	60	6	2	59	6	0	0	0	0	2	0	0.3	0.8	1
青柯村委会	7		46.5	41.5	3	1	1	50	12	2	49	12	0	0.5	1	0	1	0	80	0	1
秀溪村委会	5		49	49	3	1	1	70	6	2	33	11	1	0.5	0	0	3	0	17.7	0	0
乐平村委会	11		26.5	25.5	3	1	1	43	12	3	35	9	0	0	0.333333	0	3	0	3	0	0
沈家坞村委会	11		40.5	40.5	3	3	1	48	12	3	40	10	0	1	0	0	3	0	1	0	0
乐平村委会	11		53	53	3	1	1	58	6	4	42	11	0.25	0	0.5	1	3	0	3.88	0	0
如龙村委会	1		43	43	3	3	1	43	9	3	35	9	0.333333	0	0	0	1	1	61.21	0	1
乐平村委会	11		68	68	3	1	1	57	9	3	46	8	0	0	0.333333	0	3	0	2.72	0	1
伍村村委会	11		51.5	36.5	3	3	1	57	12	4	43	14	0.25	0	1	0	1	1	1	0	0
乐平村委会	11		95	92	3	1	1	50	6	4	37	12	0	0	0.25	0	3	1	2.21	0	0
桃源村委会	1		97	97	3	2	0	67	12	0	44	10	0.25	0.1	0.6	0	2	0	7.8	0.1	1
乐平村委会	11		21	21	3	1	1	54	6	3	43	9	0	0	0.666667	0	3	0	0.97	0	0
九里村委会	16		17	16	3	3	1	59	6	3	48	8	0	0.666667	1	0	1	1	17.86	0	1
洪岭村委会	17		33.5	21.5	3	1	1	42	16	3	47	10	0.333333	0.333333	1	0	2	0	0.43	0	0
七坑村委会	11		20.5	18.5	3	2	1	51	9	2	34	11	0	0.5	0.5	0	3	0	0.94	0	0
九里村委会	16		95	95	3	1	1	50	9	4	38	13	0	0	0	0	3	0	1	3.34	0
武村村委会	15		42	32	3	1	1	44	16	3	35	14	0.333333	0.333333	0.333333	0	2	0	0.67	0	1
如龙村委会	1		23	21	3	3	0	56	6	2	57	9	1	0	1	0	1	0	23.7	0.2	0
海龙村委会	11		96	94	3	1	1	57	9	3	47	10	0	0.666667	1	0	3	0	7.8	0.1	1
豆川村委会	1		95	95	3	1	1	50	9	3	41	9	0	0.333333	0	0	3	1	6	0	0
七坑村委会	11		76.5	76.5	3	2	1	46	9	3	37	10	0	0	0.333333	0	3	1	1.15	0	0
七坑村委会	11		95	95	3	1	1	48	9	3	39	9	0	0.333333	0.333333	0	3	0	2.78	0	0
横街村委会	7		9	9	3	1	1	49	9	3	40	11	0.666667	0	0.333333	0	2	1	0.1	0	1
横徐村委会	14		13	13	3	1	1	40	9	2	39	9	0.5	0.5	0	0	2	0	5.51	0	0
葱坑村委会	1		41	29	3	1	1	56	9	3	39	14	0.333333	1	1	0	1	1	0.4	0	0
乐平村委会	11		49	49	3	1	0	44	9	3	36	10	0	0	0.666667	0	2	0	3.22	0	0
三联村委会	17		38.5	31.5	3	2	1	72	6	4	44	10	0.25	0	0.5	0	1	0	2	0	0
湍口村委会	17		23.6	17.6	3	1	1	59	6	5	42	8	0.2	0.2	0.6	0	2	0	0.3	0	1
三联村委会	17		45.76	33.76	3	2	1	57	12	3	46	11	0	0	0.666667	0	1	0	0.2	0	1
中鑫村委会	5		108.5	93.5	3	3	1	53	12	3	44	13	0	0.666667	1	0	3	1	0.2	1.1	0
乐平村委会	11		24	23	3	1	1	60	0	3	49	5	0	0	0.333333	0	3	0	1.6	0	0
上沃村委会	11		21	14	3	1	1	59	9	3	49	11	0.333333	0	1	0	3	0	1	1.8	0
青云村委会	14		10	9	3	1	1	59	9	4	44	11	0	0	1	0	2	0	1.1	0	0
横徐村委会	14		30.5	30.5	3	1	1	52	12	3	44	11	0.333333	0.333333	0.333333	0	2	0	3.95	0	0
青柯村委会	7		17	14	3	1	1	48	9	2	47	9	0	1	1	0	1	0	20	0	1
横街村委会	7		8.8	8.8	3	1	1	64	9	2	63	8	0	0	0	0	1	0	0.5	0	0
泉口村委会	12		39	27	3	2	1	49	16	3	40	15	0.333333	0.333333	1	0	2	0	0	0	1
横街村委会	7		19	19	3	1	1	56	9	3	44	10	0.333333	0	0.666667	0	1	0	2.3	0	0
方元村委会	18		59.45	59.45	3	3	1	68	6	0	44	10	0.25	0.1	0.6	0	1	0	71	0	0
九里村委会	16		69.6	61.6	3	3	1	55	9	4	39	11	0.25	0.25	0.5	0	1	1	34.1	0	1
雪山村委会	17		74	63	3	1	1	55	6	3	44	7	0.333333	0.666667	0.333333	0	3	1	2.41	0	1
横徐村委会	14		18	18	3	1	1	51	6	3	40	9	0	0.333333	0.333333	0	1	0	4.31	0	0
如龙村委会	1		18	21	3	3	1	60	6	5	44	8	0.4	0	1	0	1	0	5	0	0
葱坑村委会	1		36.5	26.5	3	1	1	56	12	4	44	14	0.25	0.25	0.75	0	1	0	1	0	0
乐平村委会	11		55	50	3	1	1	42	9	2	42	8	0.5	0.5	1	0	3	0	2.32	0	0
横徐村委会	14		26	20	3	1	1	65	6	6	46	8	0.166667	0.166667	0.666667	0	2	0	5.83	0	0
如龙村委会	1		23	23	3	3	1	63	6	4	50	8	0.5	0	0.25	0	1	0	28.08	0	1
乐平村委会	11		43	43	3	1	1	68	0	3	47	6	0.666667	0	0.333333	0	1	0	2.42	0	0
横街村委会	7		14	14	3	1	1	58	6	4	47	8	0.5	0	0.5	0	1	0	1.6	0	0
乐平村委会	11		96	86	3	1	1	56	9	4	42	12	0.5	0.25	0.75	0	3	0	1	0	0
白牛村委会	2		54	49	3	1	1	56	9	3	48	8	0.666667	1	1	0	1	0	20	0	1
锦源村委会	8		31.5	21.5	3	3	1	52	12	4	49	11	0	0	0.75	0	1	0	0.31	0	0
回龙村委会	7		13	13	3	1	1	58	9	2	58	8	0	0	0	0	3	0	0.1	0	1
九里村委会	16		31	28	3	3	1	60	0	3	48	7	0	0.666667	0.333333	0	1	0	23	0	1
横街村委会	7		21.5	21.5	3	1	0	50	12	2	52	11	0	0	0	0	1	0	0	0	1
七都村委会	5		30	15	3	1	1	50	16	3	40	14	0.666667	0.333333	1	1	2	0	4.7	0	0
伍村村委会	11		25	19	3	1	1	46	9	2	48	9	0.5	0.5	1	0	3	1	1	0	0
乐平村委会	11		18	18	3	1	0	50	6	3	40	8	0	0	0	0	3	0	54.83	0	1
学川村委会	5		19.3	4.3	4	2	1	47	12	3	36	12	0.333333	0	0.333333	0	2	0	3.2	0	0
九都村委会	13		98.5	94.5	4	2	1	54	12	4	39	13	0	0.75	1	0	1	0	309.3	0	0
景村村委会	15		20	20	4	2	1	63	9	3	51	7	0	0	0.333333	0	2	0	2.4	0.6	0
九里村委会	16		90	90	4	2	1	51	6	4	37	11	0	0	0.25	0	3	1	0.5	3.54	1
青云村委会	14		14	14	4	2	1	49	9	4	34	11	0	0	0.75	0	2	0	0.5	0	1
钱王铺村委会	7		15.5	15.5	4	2	1	57	6	4	42	8	0.25	0	0.75	0	3	1	4.23	0	0
闽坞村委会	16		27.5	24.5	4	2	1	54	9	3	43	12	0.333333	0.333333	1	0	3	0	1.96	0	0
板桥村委会	1		102.5	102.5	4	3	1	47	12	3	40	13	0	0.333333	0.333333	0	4	0	1.5	0	0
花戏村委会	1		11.9	11.9	4	2	1	32	9	2	31	9	1	1	0	0	1	0	19	0	1
南山村委会	18		97.5	97.5	4	2	1	50	16	3	42	16	0	0.666667	0	0	3	1	0	0	1
下许村委会	3		8	4	4	2	1	59	9	4	45	12	0.25	0	0.5	0	1	0	1.79	0	0
研口村委会	12		15.5	15.5	4	2	1	56	9	4	40	12	0.25	0	0.5	0	1	0	20	0	0
桃源村委会	1		95	95	4	3	1	42	9	1	42	9	0	1	0	0	1	1	168.5	0	0
闽坞村委会	16		30.5	27.5	4	2	1	59	9	4	48	10	0.25	0.5	0.75	0	2	0	0.1	0	1
海龙村委会	11		98.5	96.5	4	2	1	47	12	3	39	12	0	0	0.666667	0	1	0	53.55	0	1
颊口村委会	13		26	24	4	2	1	51	9	3	43	11	0	0.666667	0.666667	0	1	0	2.44	0	0
上阳村委会	14		34	23	4	3	1	62	9	5	47	13	0.2	0.2	1.2	0	3	0	2	0	0
花桥村委会	1		63	63	4	2	1	58	6	3	47	10	0	0.666667	0.333333	0	3	0	0	0	1
海龙村委会	11		109	109	4	2	1	51	12	3	42	13	0	0	0.666667	0	1	1	126	0	1
花桥村委会	1		97.5	94	4	2	1	53	12	3	44	13	0	0.333333	0.333333	0	3	1	0.97	0	0
锦源村委会	8		4	8	4	2	1	60	6	5	43	9	0.2	0	0.8	0	1	0	0.2	0	0
浪山村委会	15		58.3	53.3	4	3	0	62	12	2	62	12	0	0.5	1	0	1	0	93.44	0	0
大鹄村委会	13		56.5	41.5	4	2	1	54	12	3	43	10	0	0.666667	0.333333	1	1	1	30.2	0	1
童家村委会	17		64	49	4	3	1	50	9	3	39	11	0	0.333333	0.666667	1	4	0	0.3	0	1
海龙村委会	11		109	104	4	2	1	43	12	2	43	11	0.5	0	1	0	1	0	56.64	0	0
九都村委会	13		30.5	20.5	4	2	1	43	9	3	34	10	0	0	1	0	1	0	11.45	0	0
闽坞村委会	16		100.5	100.5	4	2	1	60	0	4	46	6	0.5	0	0.25	0	2	1	1	0	0
浪广村委会	13		91	89	4	2	1	50	9	3	40	11	0.333333	0.333333	0.666667	0	1	0	150	0	0
花戏村委会	1		37	22	4	2	1	43	9	2	41	11	0	0.5	1	0	1	0	1	0	0
童家村委会	17		74	59	4	3	1	40	9	2	38	9	0.5	0	1	0	1	1	1.2	0	0
灵溪村委会	1		65.5	60.5	4	2	1	46	12	3	39	12	0	0.333333	0.333333	0	3	0	0	0	1
秀溪村委会	5		91	91	4	2	1	67	6	2	35	16	1.5	0	1	0	1	0	0.7	0	0
板桥村委会	1		97.5	97.5	4	2	1	38	16	2	36	14	1	0.5	0	0	3	0	15	0	1
塔山村委会	11		25.5	24.5	4	2	1	67	6	2	40	11	1.5	0	1.5	0	3	0	0.3	0	1
景村村委会	15		7	7	4	2	1	64	6	3	50	8	0	0	0.333333	0	2	0	1.46	1.2	0
桃源村委会	1		90	87	4	2	1	59	9	3	47	12	0	0	0.333333	0	3	0	0	0.88	1
Note:The data come from the third agricultural census data in Lin’an
